# Supplementary material for: Systematic Analysis and Functional Characterization of R2R3-MYB Genes in Scutellaria baicalensis Georgi
Source: Int J Mol Sci. 2022 Aug 19;23(16):9342. doi: 10.3390/ijms23169342 (PMC9408826; doi:10.3390/ijms23169342)
Supplement: Supplementary file 1 [file ijms-23-09342-s001.zip › Supplementary Tables.xlsx]

## Sheet: Table S1 
Table S1. Information of R2R3-MYB genes identified in S. baicalensis
No.	Gene name	Gene ID	Chr.	Genomic position		Gene Length (bp)	Exon	Protein Length (AA)	Mw(kDa)	pI	Domain	MYB-Domain Type	Predicted subcellular localization
				Start site (bp)	End site (bp)
1	SbMYB1	evm.model.contig280.45	chr1	755508	756338	630	3	210	24.5395	6.45	2	R2R3	Nuclear
2	SbMYB2	evm.model.contig280.110	chr1	1094368	1096395	969	3	323	37.2955	6.54	2	R2R3	Nuclear
3	SbMYB3	evm.model.contig280.113	chr1	1127041	1129558	579	3	193	22.0437	6.96	2	R2R3	Nuclear
4	SbMYB4	evm.model.contig62.253	chr1	1621879	1623006	954	3	318	35.7942	6.27	2	R2R3	Nuclear
5	SbMYB5	evm.model.contig62.172	chr1	2214141	2215896	1146	4	382	41.6973	6.1	2	R2R3	Nuclear
6	SbMYB6	evm.model.contig62.54	chr1	3258370	3259865	804	3	268	30.4429	7.17	2	R2R3	Nuclear
7	SbMYB7	evm.model.contig111.22	chr1	4043087	4045506	1266	4	422	46.4563	5.82	2	R2R3	Nuclear
8	SbMYB8	evm.model.contig127.139	chr1	6096361	6097113	642	2	214	24.2764	9.85	2	R2R3	Nuclear
9	SbMYB9	evm.model.contig442.48	chr1	18642823	18643796	768	3	256	29.1165	6.64	2	R2R3	Nuclear
10	SbMYB10	evm.model.contig369.134	chr1	21845234	21847382	957	3	319	35.5371	9.16	2	R2R3	Nuclear/Mitochondrial
11	SbMYB11	evm.model.contig369.115	chr1	21991070	21992196	819	3	273	30.5345	8.87	2	R2R3	Nuclear /Mitochondrial
12	SbMYB12	evm.model.contig76.33	chr1	27649055	27650036	792	3	264	30.2489	6.19	2	R2R3	Nuclear
13	SbMYB13	evm.model.contig549.28	chr1	34565819	34567224	888	3	296	33.864	7.68	2	R2R3	Nuclear
14	SbMYB14	evm.model.contig37.30	chr1	35946902	35957995	1566	11	522	60.1142	6.21	2	R2R3	Nuclear
15	SbMYB15	evm.model.contig9.4	chr1	54629254	54630306	1053	1	351	38.4985	8.95	2	R2R3	Nuclear
16	SbMYB16	evm.model.contig375.41	chr1	54992104	54993156	939	2	313	33.5491	8.66	2	R2R3	Nuclear
17	SbMYB17	evm.model.contig579.14	chr1	56841597	56842615	759	4	253	28.5152	8.43	2	R2R3	Nuclear
18	SbMYB18	evm.model.contig579.64	chr1	57571727	57573380	864	3	288	32.0751	8.82	2	R2R3	Nuclear
19	SbMYB19	evm.model.contig579.80	chr1	57802735	57803528	576	3	192	21.7174	9.22	2	R2R3	Nuclear
20	SbMYB20	evm.model.contig583.92	chr1	64165084	64165903	735	2	245	27.1758	9.01	2	R2R3	Nuclear
21	SbMYB21	evm.model.contig217.106	chr1	69139830	69142917	1005	4	335	37.5183	6.76	2	R2R3	Nuclear
22	SbMYB22	evm.model.contig412.44	chr1	71703965	71705670	993	2	331	36.724	5.57	2	R2R3	Nuclear
23	SbMYB23	evm.model.contig512.6	chr1	73038485	73041932	1683	4	561	61.2763	5.42	2	R2R3	Nuclear
24	SbMYB24	evm.model.contig552.12	chr1	73286173	73287257	921	3	307	34.5954	7.23	2	R2R3	Nuclear
25	SbMYB25	evm.model.contig552.74	chr1	73979690	73980655	432	5	144	17.0325	7.01	2	R2R3	Nuclear /Extracellular
26	SbMYB26	evm.model.contig552.76	chr1	73998242	73999207	432	5	144	17.0605	7.74	2	R2R3	Nuclear /Mitochondrial
27	SbMYB27	evm.model.contig452.23	chr1	74310610	74313496	1575	3	525	57.1984	5.49	2	R2R3	Nuclear
28	SbMYB28	evm.model.contig339.62	chr2	74995088	74996179	924	3	308	34.6816	7.21	2	R2R3	Nuclear
29	SbMYB29	evm.model.contig317.76	chr2	10655100	10656326	897	3	299	33.6336	4.94	2	R2R3	Nuclear
30	SbMYB30	evm.model.contig566.14	chr2	12303261	12304433	924	3	308	34.1357	6.38	2	R2R3	Nuclear
31	SbMYB31	evm.model.contig432.92	chr2	22086966	22088091	789	3	263	29.3518	6.16	2	R2R3	Nuclear
32	SbMYB32	evm.model.contig94.43	chr2	24049386	24050972	585	3	195	22.1534	8.94	2	R2R3	Nuclear
33	SbMYB33	evm.model.contig531.51	chr2	26110976	26112125	972	3	324	36.6116	5.4	2	R2R3	Nuclear
34	SbMYB34	evm.model.contig273.10	chr2	26242957	26244108	972	3	324	36.5705	5.31	2	R2R3	Nuclear
35	SbMYB35	evm.model.contig370.264	chr2	31072443	31074662	954	3	318	35.5852	6.92	2	R2R3	Nuclear
36	SbMYB36	evm.model.contig370.263	chr2	31084114	31086056	1008	3	336	36.942	8.09	2	R2R3	Nuclear
37	SbMYB37	evm.model.contig370.262	chr2	31090415	31091729	1011	3	337	37.6135	8.85	2	R2R3	Nuclear
38	SbMYB38	evm.model.contig370.253	chr2	31186469	31187627	996	3	332	37.5619	6.13	2	R2R3	Nuclear
39	SbMYB39	evm.model.contig370.232	chr2	31359153	31361502	1290	12	430	48.4515	6.33	2	R2R3	Nuclear
40	SbMYB40	evm.model.contig370.50	chr2	32478646	32479707	816	3	272	30.7219	9.04	2	R2R3	Nuclear
41	SbMYB41	evm.model.contig193.60	chr2	33387653	33388844	855	4	285	32.2947	9.39	2	R2R3	Nuclear
42	SbMYB42	evm.model.contig233.153	chr2	40221178	40224584	855	3	285	32.3713	6.35	2	R2R3	Nuclear
43	SbMYB43	evm.model.contig425.4	chr2	47212922	47213862	654	3	218	25.3099	8.95	2	R2R3	Nuclear
44	SbMYB44	evm.model.contig480.21	chr3	10031895	10033278	759	3	253	28.1463	5.11	2	R2R3	Nuclear
45	SbMYB45	evm.model.contig580.119	chr3	14321251	14322633	1068	3	356	39.8985	6.33	2	R2R3	Nuclear
46	SbMYB46	evm.model.contig357.324	chr3	18142327	18144684	876	4	292	32.3879	8.04	2	R2R3	Nuclear
47	SbMYB47	evm.model.contig357.357	chr3	18356866	18357687	822	1	274	30.4578	9.17	2	R2R3	Nuclear
48	SbMYB48	evm.model.contig357.550	chr3	19861241	19862717	750	3	250	28.5552	5.45	2	R2R3	Nuclear
49	SbMYB49	evm.model.contig522.1101	chr3	25673783	25675329	954	3	318	36.0527	7.22	2	R2R3	Nuclear
50	SbMYB50	evm.model.contig522.467	chr3	30169305	30170173	759	2	253	28.127	8.94	2	R2R3	Nuclear
51	SbMYB51	evm.model.contig522.154	chr3	32090017	32090874	858	1	286	31.5233	6.72	2	R2R3	Nuclear
52	SbMYB52	evm.model.contig527.160	chr4	1481658	1482793	525	4	175	20.4643	9.13	2	R2R3	Nuclear
53	SbMYB53	evm.model.contig271.24	chr4	6401422	6402791	870	2	290	33.4785	5.73	2	R2R3	Nuclear
54	SbMYB54	evm.model.contig264.5	chr4	15589014	15590665	915	3	305	34.3456	5.68	2	R2R3	Nuclear
55	SbMYB55	evm.model.contig419.8	chr4	19671538	19673966	1416	2	472	51.5757	5.52	2	R2R3	Nuclear /Cytoplasmic
56	SbMYB56	evm.model.contig61.50	chr5	902916	907265	2448	5	816	91.74	5.78	2	R2R3	Nuclear
57	SbMYB57	evm.model.contig61.193	chr5	1657771	1662134	2448	5	816	91.7574	5.73	2	R2R3	Nuclear
58	SbMYB58	evm.model.contig206.120	chr5	6815465	6818872	2916	3	972	10.8236	5.87	2	R2R3	Nuclear
59	SbMYB59	evm.model.contig260.14	chr5	11876138	11877349	1005	3	335	36.8573	6.55	2	R2R3	Nuclear
60	SbMYB60	evm.model.contig34.129	chr5	13526733	13527570	567	3	189	21.5836	9.64	2	R2R3	Mitochondrial /Nuclear
61	SbMYB61	evm.model.contig205.28	chr5	16246174	16247382	921	3	307	35.25	5.2	2	R2R3	Nuclear
62	SbMYB62	evm.model.contig205.54	chr5	16661067	16662946	1260	3	420	48.0776	4.9	2	R2R3	Nuclear
63	SbMYB63	evm.model.contig433.81	chr5	22287844	22289017	867	3	289	32.5857	7.54	2	R2R3	Nuclear
64	SbMYB64	evm.model.contig535.20	chr6	550698	551644	798	3	266	29.7669	9.11	2	R2R3	Nuclear
65	SbMYB65	evm.model.contig414.18	chr6	751078	752037	804	3	268	30.0092	9.01	2	R2R3	Nuclear
66	SbMYB66	evm.model.contig305.47	chr6	5912882	5913861	678	4	226	26.16	9.36	2	R2R3	Mitochondrial
67	SbMYB67	evm.model.contig600.47	chr6	14388276	14390087	1191	3	397	45.3519	5.89	2	R2R3	Nuclear
68	SbMYB68	evm.model.contig600.126	chr6	15722503	15723138	636	1	212	23.8345	8.75	2	R2R3	Nuclear
69	SbMYB69	evm.model.contig600.166	chr6	16427672	16428667	804	3	268	30.7641	6	2	R2R3	Nuclear
70	SbMYB70	evm.model.contig600.201	chr6	16934173	16935788	762	3	254	29.1405	6.01	2	R2R3	Nuclear
71	SbMYB71	evm.model.contig139.232	chr6	30474236	30475568	1161	3	387	43.1097	7.76	2	R2R3	Nuclear
72	SbMYB72	evm.model.contig524.8	chr7	12367750	12368865	945	3	315	35.4916	8.61	2	R2R3	Nuclear
73	SbMYB73	evm.model.contig8.96	chr7	23095670	23096836	852	3	284	31.062	8.55	2	R2R3	Nuclear
74	SbMYB74	evm.model.contig57.4	chr7	27395293	27396225	933	4	311	34.1186	6.76	2	R2R3	Nuclear
75	SbMYB75	evm.model.contig155.238	chr8	21772144	21773344	735	4	245	28.423	9.23	2	R2R3	Nuclear
76	SbMYB76	evm.model.contig106.115	chr8	28505850	28506798	735	3	245	28.3416	5.22	2	R2R3	Nuclear
77	SbMYB77	evm.model.contig106.140	chr8	28698789	28700430	1017	3	339	37.9083	5.82	2	R2R3	Nuclear
78	SbMYB78	evm.model.contig106.147	chr8	28739128	28740184	870	3	290	32.8541	5.48	2	R2R3	Nuclear
79	SbMYB79	evm.model.contig106.188	chr8	29067507	29069771	1218	3	406	44.4411	5.75	2	R2R3	Nuclear
80	SbMYB80	evm.model.contig106.251	chr8	29487318	29488389	906	3	302	34.04	5.79	2	R2R3	Nuclear
81	SbMYB81	evm.model.contig221.99	chr9	617979	620101	576	3	192	21.9338	9.03	2	R2R3	Nuclear
82	SbMYB82	evm.model.contig221.170	chr9	1433636	1435146	1038	3	346	38.0026	6.27	2	R2R3	Nuclear
83	SbMYB83	evm.model.contig36.39	chr9	2149580	2151090	1038	3	346	37.9926	6.27	2	R2R3	Nuclear
84	SbMYB84	evm.model.contig91.43	chr9	13506199	13507354	759	3	253	29.36	5.74	2	R2R3	Nuclear
85	SbMYB85	evm.model.contig509.208	chr9	17043040	17044931	1194	2	398	42.9489	5.42	2	R2R3	Nuclear
86	SbMYB86	evm.model.contig289.37	chr9	20887676	20888604	663	4	221	25.7465	5.11	2	R2R3	Nuclear
87	SbMYB87	evm.model.contig289.20	chr9	21025385	21026848	825	4	275	30.9207	6.53	2	R2R3	Nuclear
88	SbMYB88	evm.model.contig126.173	chr9	26010645	26011713	900	3	300	34.0662	7.01	2	R2R3	Nuclear
89	SbMYB89	evm.model.contig126.208	chr9	26318786	26319889	720	3	240	27.0087	5.13	2	R2R3	Nuclear
90	SbMYB90	evm.model.contig507.193	chr9	31863219	31865179	432	3	144	16.4396	9.07	2	R2R3	Nuclear
91	SbMYB91	evm.model.contig507.450	chr9	34024009	34024960	654	4	218	25.7934	8.69	2	R2R3	Nuclear/Cytoplasmic
92	SbMYB92	evm.model.contig455.612	chr9	42730953	42732187	1014	3	338	38.0987	7.07	2	R2R3	Nuclear
93	SbMYB93	evm.model.contig64.14	chr9	47013206	47020311	900	8	300	34.0402	8.6	2	R2R3	Mitochondrial/Nuclear/Cytoplasmic
94	SbMYB94	evm.model.contig391.4	contig391	31481	38034	1932	16	644	72.7721	6.41	2	R2R3	Nuclear
95	SbMYB95	evm.model.contig588.2	contig588	8961	10443	825	4	275	30.9308	6.53	2	R2R3	Nuclear

## Sheet: Table S2
Table S2. List of the 95 R2R3-MYB genes identified in this study
Gene	Gene ID	Sequence Type	Sequences
SbMYB1	evm.model.contig280.45	CDS	ATGGGAAGACAACCATGTTGTGAGAAGATTGGTTTGAAACGTGGGCCATGGACCATTGAAGAAGATCATAAATTGATGTGTTTCATTCTCAACAATGGAATTCAATGTTGGAGAATGGTTCCTAAACTTGCAGGTTTGTTGAGATGTGGAAAGAGCTGTAGGCTAAGATGGATGAATTATCTGAGGCCCGATCTAAAGAGAGGGGCATTTACGGAAACGGAAGAGAATTCGATCATAGACCTCCATGCTCGACTTGGTAACAGATGGTCTAAAATCGCGTCCCATTTTCCGGGGCGAACGGATAACGAAATCAAGAACCATTGGAACACAAGGATCAAGAAGAAGTTGAAGCTCTTAGGAATCGACCCCTTAACACACCAACCCATAAATGATCATGAA…
		Protein	MGRQPCCEKIGLKRGPWTIEEDHKLMCFILNNGIQCWRMVPKLAGLLRCGKSCRLRWMNYLRPDLKRGAFTETEENSIIDLHARLGNRWSKIASHFPGRTDNEIKNHWNTRIKKKLKLLGIDPLTHQPINDHEQQGSNARENDHQSETSNDFHLINNYEMSDSVSHYHTNYSMYEESSSCSLQQWVDHSADSMMFWDENDFVFSESNHL*
SbMYB2	evm.model.contig280.110	CDS	ATGGTGGAAACTCCTTTGACATCCCTTTACAACTACTCCTCCTTCTACGATCCATTCGATCCGTTTCAAGCTAGCCCTTTTGGAAAACTCAGCCAAGAATTTTGTGGGCTCGGACAAGATCATGGTAATAACAACAATATTAGTGCTCCAAGCTCTTACAACATCCATGGCTGTCATAGCAGAAGGTTCTTGGATGCTGTCCATGGCGATTCTTCGTCTGCTACTCATTACCAGACGTTGGATCATGATCAGTATGATCAGAACCAGATGATGAGTAGCAAGTTTGATGACTACTTGGAGAAGGATTATTCTTGCTTGATCAACGATGATTTCAATCACAACATCAATGAGGCGAAATCGCAGAATAAACGCAAGAGAATCGTGGATAAGATATCAGAA…
		Protein	MVETPLTSLYNYSSFYDPFDPFQASPFGKLSQEFCGLGQDHGNNNNISAPSSYNIHGCHSRRFLDAVHGDSSSATHYQTLDHDQYDQNQMMSSKFDDYLEKDYSCLINDDFNHNINEAKSQNKRKRIVDKISEIVKGQWTAEEDGLLMELVEKHGVRKWSSIAQMLPGRIGKQCRERWHNHLKPNIKKDRWSEEEDRILIEAHRRVGNRWAEIARSLPGRSENTIKNHWNATKRRQLSSRKNSNSKSSSSPLQHYIKSVISSDDQKLGFSENSVEKLKAKGEEAAIDESFKMQTTSLESQMHVQFDIQKEMDFMEMLSYGYI*
SbMYB3	evm.model.contig280.113	CDS	ATGGATAAGAAACCATGCAAATCTCAAGATGTTGAAGTGAGGAAAGGACCATGGACTATGGAAGAGGATCTGATTCTCATGAATTATATCGCGAACCATGGTGAAGGCGTTTGGAACTCTCTAGCTCGATCCGCAGGGCTTAAGCGGACCGGAAAAAGTTGTCGTCTACGGTGGCTAAACTATCTCCGGCCAGACGTGAGACGGGGAAATATAACGCCGGAAGAGCAGCTGCTTATTATGGAGCTTCATGCTAAGTGGGGAAATAGGTGGTCGAAAATTGCAAAGCATTTACCTGGAAGAACAGACAATGAAATAAAGAACTATTGGAGGACTCGAATTCAGAAGCACATCAAACAAGCAGAGAACTGTACAGGTCAAACTGCAGACAACAGTATCGAT…
		Protein	MDKKPCKSQDVEVRKGPWTMEEDLILMNYIANHGEGVWNSLARSAGLKRTGKSCRLRWLNYLRPDVRRGNITPEEQLLIMELHAKWGNRWSKIAKHLPGRTDNEIKNYWRTRIQKHIKQAENCTGQTADNSIDQASTSQFSSSCPTDHAVESYSPTSFTGNMEAFQGPFPTESNENLWSMEDLWSLQLLNGD*
SbMYB4	evm.model.contig62.253	CDS	ATGGGGAGGCCACCATGCTGTGATAAAGCCAACGTTAAACGGGGCCCGTGGACCCCTGAAGAAGACGCTAAGATTCTTGCCTATGTAGCCAGCCATGGAATCGGAAACTGGACCTTAGTCCCTCAGAAAGCAGGCCTTAACAGATGTGGGAAGAGCTGTCGATTGAGATGGACTAATTATCTCCGCCCTGATCTCAAACACGACAATTTTACCCCTGAAGAAGAAGAGTGCATCCTTGAACTTCACAAAACCATTGGCAGCAGATGGTCTCTGATAGCGAAAAGGCTACCAGGACGAACGGACAATGATGTGAAGAACTATTGGAACACTAAACTGAAGAAAAAGCTGGCTAAAATGGGGATAGATCCAATCACACACAAGCCTTTCTCTCAGCTTCTA…
		Protein	MGRPPCCDKANVKRGPWTPEEDAKILAYVASHGIGNWTLVPQKAGLNRCGKSCRLRWTNYLRPDLKHDNFTPEEEECILELHKTIGSRWSLIAKRLPGRTDNDVKNYWNTKLKKKLAKMGIDPITHKPFSQLLSEYGKISGSQVTTNRNPFLQNDAQKIRTHPIETLTHFHVSDQESVQTHFSNEASSAFSPSSITRFGCGSSRSCEPHQAQLVPPPLFSFNEYILGEPFSSMDQMPECKNVEMLANTDSLSKQEERGIFDNHGGRDEYIGTRISTAGILEKCSSSAAGDTFVEDMLAHDSEMRLQFPDVFCENYDY*
SbMYB5	evm.model.contig62.172	CDS	ATGGGTCGTTCTCCGTGTTGTGATAAAATAGGGTTGAAGAAAGGGCCATGGACACCTGAAGAAGACCAGAAGCTCTTGGCTTACATTGAAGAGCATGGCCATGGAAGCTGGAGGGCCTTGCCTGCAAAAGCTGGGCTTCAGAGATGTGGAAAGAGTTGCAGATTGAGGTGGACTAACTATTTGAGGCCTGATATTAAAAGAGGCAAATTCAGTTTACAAGAAGAGCAAACAATCATTCAATTGCATGCTCTTTTAGGAAACAGGTGGTCGGCCATAGCCACCCATTTGTCCAAAAGAACAGACAATGAAATCAAGAATTATTGGAACACTCATCTCAAGAAAAGATTGGCTAAAATGGGCATTGACCCGGTGACCCACAAGCCCAAAAACGATGCTTTA…
		Protein	MGRSPCCDKIGLKKGPWTPEEDQKLLAYIEEHGHGSWRALPAKAGLQRCGKSCRLRWTNYLRPDIKRGKFSLQEEQTIIQLHALLGNRWSAIATHLSKRTDNEIKNYWNTHLKKRLAKMGIDPVTHKPKNDALMLSNDGHSKNAANLSHMAQWESARLEAEARLVRQSKLRCTANQAQSSDQFASTSSQLNKPVGPTRPCLDVLKAWNDSWSKSGGEGAAAVVGIGGELESPTSTLSSAAGIGESSAAFVELVRNSSASCEEGMMKEESEQEWKHLAEYTDRMESSAPFPVVLQETTAFPSAWAASESNSEHVPSGNFVEKFTDLLLSTSSGGRRFSEDCGDSDNGSGGGGEGGDYYEDNKNYWNSILNLVNASPSDSPIF*
SbMYB6	evm.model.contig62.54	CDS	ATGGTTGCAGTTGAAATGGGGAGCTGGGGTTGCTCGGGGCAAGAATGGAGAAAAGGGCCATGGACTCCTGAAGAAGACAAGGTGCTTGTTGAATATGTGAGACAACATGGTGAAGGAAGATGGAGCTGTGTATCCAAGTGTACAGGTCTGAACAGGAGTGGGAAGAGCTGCAGATTGAGGTGGGTGAATTACTTAAGGCCTGGCCTGAAGAAAGGCCATATAACACCACAAGAGGAAGGGATTATCATTGAACTTCATGCCCTTTGGGGAAACAAATGGTCAACAATAGCAAGATACTTGCCAGGAAGAACAGACAATGAGATAAAAAACTATTGGAGAACACATTTCAAGAAGAGAAAGCCTTCTTCTCATGATGATGATCAGAATCAGAGTAGAGAC…
		Protein	MVAVEMGSWGCSGQEWRKGPWTPEEDKVLVEYVRQHGEGRWSCVSKCTGLNRSGKSCRLRWVNYLRPGLKKGHITPQEEGIIIELHALWGNKWSTIARYLPGRTDNEIKNYWRTHFKKRKPSSHDDDQNQSRDKRSSRTLAHKQGKDDMNIIEASPSPDHHHQEMEATMNGKEDKKETDILETSNIENPQSMLPMIMQHDYSWSDFIPVDNYNLWGGLWNQVDDQNGCSKMAIQNQVNVASNSRNRGGGGGGGGDAINYMHNGGFIF*
SbMYB7	evm.model.contig111.22	CDS	ATGGAGGAGCATTCAAGGAGGGAGCGAAGATCGAACAAGACAGATGAGATGGCCCCTGATGTTAGTGGAGGTTTAAGGAACAGTAGTAGCAGTGGATCATCACCGGAGAATTGGAAAAACAGGCAGCATGATCATCATCATCATCATGTCCTAAAGAAAGGGCCATGGACGGCATGTGAGGACACGTTGTTGGTGGAATACGTGAAGAAACATGGAGAAGGGAACTGGAACGCTGTCCAGAGGAATTCTGGTCTGCTGAGATGTGGCAAGAGCTGTCGGCTGAGATGGGCTAACCATTTGAGGCCTAATCTCAAGAAAGGTGCCTTCACTCCTGATGAAGAAACCCTCATCGTTCATCTTCATTCCAAGCTCGGCAACAAATGGGCTCGCATGGCTGCT…
		Protein	MEEHSRRERRSNKTDEMAPDVSGGLRNSSSSGSSPENWKNRQHDHHHHHVLKKGPWTACEDTLLVEYVKKHGEGNWNAVQRNSGLLRCGKSCRLRWANHLRPNLKKGAFTPDEETLIVHLHSKLGNKWARMAAQLPGRTDNEIKNYWNTRLKRRQRAGLPIYPHELAQQEPPRNGQTPFSVTPPTISSPFLNHHLYGGGAALALSLKGSPFSDQVNRLMPITSLARFNSALISYGLLNSGPEMGVFGPSSAQSGASSNEFVMATTSSEGAEDYDQLEPGFDQQRNRSGLLQDLFQESQALVYAVKPEEPFISADGSVEYESAALGFGHGVANCHDNYEGPETKASKEGIAAMDDDLMNLLDNFPLSVPIPDWDGGDGTSNAVESQPDSSEYNPVTNSRG…
SbMYB8	evm.model.contig127.139	CDS	ATGGCGACCTTCAGAATGAGTAGTGGAACAAGGTGCGAGAGGAAGCCTCGTATCAAATACCATTGGACGCATGAGGAAGATGAACTGTTGACTTTAATTGTCAATATTAATGGTCCAGAAAAGTGGGATCGGATTGCTGCTCATATCCATGGGAGAACAGGGAAGAGTTGTAGGATAAGGTGGTTGAACCACTTGAACCCAAGGGTTAACAAGATGCCATTCAGTGCAGAAGAGAAGCAAAAGCTCCTTGAACTTCATAAAAAATATGGAAACAGGTGGGCCACAATTGCGCGTTCATTGCCTGGTCGAACAGATAATCAAGTGAAGAATCAGTATCATTCACTAACTGGGAGTAAGTTTGCAAAATCCTCTGGTTCATCTTCACTCACTGATCCTCAT…
		Protein	MATFRMSSGTRCERKPRIKYHWTHEEDELLTLIVNINGPEKWDRIAAHIHGRTGKSCRIRWLNHLNPRVNKMPFSAEEKQKLLELHKKYGNRWATIARSLPGRTDNQVKNQYHSLTGSKFAKSSGSSSLTDPHGAVSEGSIGLSRYQSKSTVPIGSQYYSAFAPYSARPSSTGGSSSMYGQGKTFTLCFSTFFYSWIFWRCWFLSISEDNRSC*
SbMYB9	evm.model.contig442.48	CDS	ATGGGTTGCACCTTGTTGAAGAAGGCTAAGAAGAAACACAAGAAGGGGTTATGGTCTCCAGATGAAGATCAAAGGCTGAGAGACTATGTTTCGAAGCATGGTCATGGCTCCTGGACATCTCTTCCCATCAATGCTGGTTTGCAGAGGAATGGAAAGAGCTGCAGATTAAGGTGGATTAATTATTTACGACCCGGGCTAAAGCGAGGGGCGTTTAGCATATCGGAGAAAGACAAAATTTTGACTCTTCATCAAATATTAGGCAACAAATGGTCTCAGATAGCACAGCATTTACCCGGAAGAACTGACAATGAGATAAAAAATTACTGGCACTCTTATCTGAAGAAAAGAGTGGGAAAAATGGCTGAAACTGAAGTTCATGATAATAAAGATGACTACAAA…
		Protein	MGCTLLKKAKKKHKKGLWSPDEDQRLRDYVSKHGHGSWTSLPINAGLQRNGKSCRLRWINYLRPGLKRGAFSISEKDKILTLHQILGNKWSQIAQHLPGRTDNEIKNYWHSYLKKRVGKMAETEVHDNKDDYKSGQIQGQRISTFPINSTPQDSSFESLEHIERSATETDHSRGVQEIISIPKVLFAEWLSFDHEYENDHDLGNYSGSVLGFMNNLENHSSNIEDSLVDGLVQDEGTFGVETNPKSYGVYVDDML
SbMYB10	evm.model.contig369.134	CDS	ATGGGATCACCAAACAACAAGGGCCATGTGGAATTGAAGAAAGGGCCATGGACTAGAGAAGAAGACCAAAAACTACTCTCTTACATCCAACAATATGGCCATGGAAACTGGCGCAACCTCCCTGCAAAAGCTGGGCTTTTGAGGTGTGGGAAAAGTTGCAGGTTGAGATGGACAAACTATCTGAGGCCTGATATCACGAGAGGGAAGTTCAGCACTCAAGAAGAGAAGACCATTATTCGACTCCATGCTCTTTTAGGCAACAGGTGGGCAGCAATAGCAGCTCATTTACCAAAGAGAACTGATAACGAAATCAAGAATTACTGGAACACCCGCCTCAAGAAACGGTTGACCCGACTCGGAATCGACCCGGTAACCCACCTGCCCAAGAACAACCCCGCC…
		Protein	MGSPNNKGHVELKKGPWTREEDQKLLSYIQQYGHGNWRNLPAKAGLLRCGKSCRLRWTNYLRPDITRGKFSTQEEKTIIRLHALLGNRWAAIAAHLPKRTDNEIKNYWNTRLKKRLTRLGIDPVTHLPKNNPAGSADQSRLAATLSHMAQWETARLEAEARLTRQTKTLSDIRLRHKSTAPPPPDKAWQATATIPSCLLSSNGTLESSTSTLGNSLTVPTVSSIMENGVVSKNGYGALGLGLLDSYTETRGKTENPLQLHDDTNVNYPVGFCDVMMMGSMDQGTYNHDTDGYKHAGDLEDGNENYWNDLLNLVRSPME*
SbMYB11	evm.model.contig369.115	CDS	ATGACGTGTAAGGATTCCAGCACTGGGAATTCGAAGCTGTGTGCGAGAGGCCATTGGAGGCCTGCAGAAGATACGAAGCTCAAGGAGCTCGTTGCTCTTTATGGCCCTCAGAATTGGAACCTTATTGCAGAAAAGCTGGAAGGAAGATCAGGTATTATTACTACTATTATTATAATGTTGTTGCTGAGGTGGTTCAATCAGCTGGATCCGAGGATCAACAGAAGGGCATTCAGCGAGGAAGAAGAGGAGAGATTAATGGCGGCTCATAGATTGTACGGAAACAAATGGGCGATGATAGCGAGGTTGTTTCCTGGGAGAACTGATAATGCTGTCAAGAATCATTGGCATGTGATAATGGCGAGGAAGTACAGAGAGCAATCCAGTGCTTATCGGAGGAGA…
		Protein	MTCKDSSTGNSKLCARGHWRPAEDTKLKELVALYGPQNWNLIAEKLEGRSGIITTIIIMLLLRWFNQLDPRINRRAFSEEEEERLMAAHRLYGNKWAMIARLFPGRTDNAVKNHWHVIMARKYREQSSAYRRRKMGQFVFKRSVDQDHHHLPPHLLNGSPSSVGCIGGGGGGIFSGGSSHVAGGGGAVVASSHGFWPPHTCLGFFPGPNSSEMMMMNILKQNNKAWDQTDLYPNHDHHYKDHEAANLHIEPSEADDDQRSGPPFIDFLGVGR*
SbMYB12	evm.model.contig76.33	CDS	ATGAGTAGTAAAAAAGGTAGAATTTCCAAAAATATTATTAGTAACAATTTATATGAAGATGGAAGTCATGAGCTAAGAAGAGGGCCATGGACTGTTGAAGAAGACAATCTTCTCATTCAGTATATGAATTCCCATGGTGAAGGTCAATGGAATACCTTAGCCAAATCTGCAGGGCTTAACAGGACAGGGAAAAGCTGCAGGTTAAGGTGGTTGAATTATTTGAAGCCTGATATCAAACGTGGGAATCTAACCCCACATGAACAGCTCTTGATCCTCGAACTCCATTCCAGATGGGGAAACAGGTGGTCTAAAATCGCGCAGCATTTACCAGGAAGAACGGATAACGAAATCAAGAACTACTGGAGAACAAGGGTGCAGAAACATGCCCGACGGCTTAAT…
		Protein	MSSKKGRISKNIISNNLYEDGSHELRRGPWTVEEDNLLIQYMNSHGEGQWNTLAKSAGLNRTGKSCRLRWLNYLKPDIKRGNLTPHEQLLILELHSRWGNRWSKIAQHLPGRTDNEIKNYWRTRVQKHARRLNVDSNSNKFLETVRMYWMPRLLEKMEQDNSSSVTSSPSSSITTQSCLAAPSPLADQLPPPPCLKSGSVVNYSDNDVKIPEMLCGKSIEDECYHVDILSYDIQELESRDVNESGVDWDDQGSFWNSEELWAI*
SbMYB13	evm.model.contig549.28	CDS	ATGGGACGCGGTTCTTGTTGTGTGAAACAGAAGATGCGGAAGGGGTTATGGTCACCCGAAGAAGATGAGAAACTCTATAACTACATTACGCGATACGGAGTTGGATGCTGGAGCTCCGTCCCTAAACTTGCAGGCTTACAAAGATGTGGAAAAAGCTGTAGATTAAGATGGATAAATTATTTGAGGCCTGATCTTAAAAGAGGAACATTTTCTCAAGAAGAAGAGGATCTCATCATCACTCTACATGAAGCTCTTGGCAATAGATGGGCTCAAATTGCAACACAATTGCCAGGAAGAACAGACAATGAGATAAAGAATTTCTGGAACTCATCTCTAAAGAAGAAGCTAATGAAGCAAGGCATTGATCCAAACACACACAAGCCCAAACAATCCACCATT…
		Protein	MGRGSCCVKQKMRKGLWSPEEDEKLYNYITRYGVGCWSSVPKLAGLQRCGKSCRLRWINYLRPDLKRGTFSQEEEDLIITLHEALGNRWAQIATQLPGRTDNEIKNFWNSSLKKKLMKQGIDPNTHKPKQSTINHPDNPNPTKQVYDPLFLSHFQANLDPNGFQSGFLSDSQNYLVQVETDDHHINPIARFNSMPNLANFDHQNMVDTQFHNLHDSRMSKLYEAKGSSIQQAMIQMNNNGSFSWDDGNKLDSVFQSQFSTGIQIQERKVMNNLSSQDFSSEYPLTGGPNMDMFNM*
SbMYB14	evm.model.contig37.30	CDS	ATGAAATACATAATTACGACAGGGTTCTTTGTAGAAAAGACAATCGTCTTGGCAGGAGGCGAGCTGCTCTTGGATGGTATCTTTCAGGTAAAAACATGTGGATTTCCTCCATTAGAGAACCTAGAAAACTCAGCTTCAACGTTTTCAGGGATTGATTTTTTTGTGAGCACCGGTCAGGTATCCTTAATGTTGCCACAGATTAGACTTGCAGAGCTGGAAAGAGGGGCAGTGAATGACATGTTTGTGATACTCTCTGATGCTTGGCTGGACAATGAGGAGACTATGGAAAAACTTGAGATCATTCTCAGTGGTTATGAGAAAGAGGATGTGGTCCCATCTTTGTTTGTTTTTATGGGAAACTTTTGTTCTCATCCATGTTACATTTCCTTTAATTCATAC…
		Protein	MKYIITTGFFVEKTIVLAGGELLLDGIFQVKTCGFPPLENLENSASTFSGIDFFVSTGQVSLMLPQIRLAELERGAVNDMFVILSDAWLDNEETMEKLEIILSGYEKEDVVPSLFVFMGNFCSHPCYISFNSYSSIRSQFGKLGIMVAAHQRLKEHSRFVFIPGPDDKDMLYRMHRSCLMPPSTEETSDPFEHLVATINHQSHLCPLPLSFECTTHHMELRPLSSPVSNSTNVEIRNCRAVDFLVPLWEITWREMCRLKLCRGHWRPAEDEKLRELVERYGPHNWNAIAEKLHGRSGKSCRLRWFNQLDPRINRSPFSEEEEERLLACHRIHGNRWAIIARLFPGRTDNAVKNHWHVIMARKCRERSKIYAKRLRNEQDSSSSPSKHHDHNDQINQALN…
SbMYB15	evm.model.contig9.4	CDS	ATGGCAGGAAATTGTAGTGGCGATGTTAGTCAGAAAATGGATTTGGATCGAATCAAGGGCCCGTGGAGCCCGGAGGAGGATGAGCAGTTGCAGGAACTGGTGCAGAAACACGGGCCCAGGAACTGGTCTCTCATCAGCAAATCGATCCCCGGAAGATCCGGCAAGAGCTGCCGTCTGCGGTGGTGCAACCAGCTGTCCCCTCAGGTGGAGCACCGGGCCTTCACGCCCGATGAGGACGAGACCATTATCCGGGCCCACGCTAAGTTCGGAAACAAATGGGCCACCATAGCCCGCCTCCTCTCCGGTCGAACCGACAACGCCATCAAGAACCATTGGAACTCCACCCTCAAGCGCAAGTGCTCTTCTCTTAGCTCCGATGAGTTTGAGCCCCACGCGCAG…
		Protein	MAGNCSGDVSQKMDLDRIKGPWSPEEDEQLQELVQKHGPRNWSLISKSIPGRSGKSCRLRWCNQLSPQVEHRAFTPDEDETIIRAHAKFGNKWATIARLLSGRTDNAIKNHWNSTLKRKCSSLSSDEFEPHAQPPLKRSVSAGSALPGSALYFSPGSPSGSDSSHSSLPVVYKPVPRAGGVVPPQPETTPSAAQDPPTGLSLSLPGVESAESTQPKPTTPIQLLPVLAPPPPPAVPTATPLNQPHIPTAAVTAAPAPAPEKAVFMPFSAELMEVMQDMIRAEVRNYMMGVEQKHQRYQRQQFNHHHHHHHQQQQQQQFNQQMSMCMQKAVNVNEGFRNGAMNRIGMSRVD*
SbMYB16	evm.model.contig375.41	CDS	ATGGCAGGAAATTGTAGTGGCGATGTTAGTCAGAAAATGGATTTGGATCGAATCAAGGGCCCGTGGAGCCCGGAGGAGGATGAGCAGTTGCAGGAACTGGTGCAGAAACACGGGCCCAGGAACTGGTCTCTCATCAGCAAATCGATCCCCGGAAGATCCGGCAAGAGCTGCCGTCTGCGGTGGTGCAACCAGCTGTCCCCTCAGGTGGAGCACCGGGCCTTCACGCCCGATGAGGACGAGACCATTATCCGGGCCCACGCTAAGTTCGGAAACAAATGGGCCACCATAGCCCGCCTCCTCTCCGGTCGAACCGACAACGCCATCAAGAACCATTGGAACTCCACCCTCAAGCGCAAGTGCTCTTCTCTTAGCTCCGATGAGTTTGAGCCCCACGCGCAG…
		Protein	MAGNCSGDVSQKMDLDRIKGPWSPEEDEQLQELVQKHGPRNWSLISKSIPGRSGKSCRLRWCNQLSPQVEHRAFTPDEDETIIRAHAKFGNKWATIARLLSGRTDNAIKNHWNSTLKRKCSSLSSDEFEPHAQPPLKRSVSAGSALPGSALYFSPGSPSGSDSSHSSLPVVYKPVPRAGGVVPPQPETTPSAAQDPPTGLSLSLPGVESAESTQPKPTTPIQLLPVLPPPPPPAVPTATPLNQPHIPTAAVTAAPAPAPEKAVFMPFSAELMEVMQDMIRAEVRNYMMGKAVNVNEGFRNGAMNRIGVSRID*
SbMYB17	evm.model.contig579.14	CDS	ATGGGTAGAGCTCCTTGCTGTGACAAAGCCAATGTAAAAAGAGGGCCTTGGTCTGCTGAAGAAGACACCAAGCTCAAATCTCACATTACCAAACATGGCACCGGTGGCAACTGGATTGCTTTGCCTCACAAAATAGGTCTTAAGAGATGTGGAAAGAGTTGTAGGCTTAGATGGTTGAATTATCTAAGGCCAAACATCAAGCATGGAGGGTTTACTGAGGATGAAGACAACTTAATCTGCACCCTCTATGTAACCATTGGAAGCAGATGGTCTATCATGGCAGCACAGTTACCTGGAAGAACAGACAATGACATAAAGAACTACTGGAATACAAGGTTGAAGAAGAAGCTTTTAGGGCAACGCAGAGAACCACAATCTTGCAAGAATCTAAGGACCACT…
		Protein	MGRAPCCDKANVKRGPWSAEEDTKLKSHITKHGTGGNWIALPHKIGLKRCGKSCRLRWLNYLRPNIKHGGFTEDEDNLICTLYVTIGSRWSIMAAQLPGRTDNDIKNYWNTRLKKKLLGQRREPQSCKNLRTTDHHYSFNNEIISFSLHPQPAPTPVENWSHDRLTDTVPLMPQIGALNFGYDHTQPDHLISDVSCVQLYQQGLENYIHVNLPPLDGMYGSMPQPLDGVMNSSTNSSSSLENISWGDINTSY*
SbMYB18	evm.model.contig579.64	CDS	ATGGAAAAGAAAGGTGAAGTAAAGAGAGGTGCTTGGACAAAAGAGGAAGATACTCTTTTGAGGATTTGCATTGAAAAATTTGGAGAAGGAAAGTGGCACAAGGTTCCTATAAGAGCTGGATTGAACAGATGCAGAAAGAGTTGCAGGTTGAGATGGATGAACTATCTCAGACCAAATATCAAGAGAGGTTACTTCACAAAAGATGAGGTGGATCTCATTCAACGCCTTCATAAATTGTTAGGAAACAGATGGTCATTGATTGCGGGTAGATTGCCTGGAAGAACTGCAAACGATGTGAAGAACTTTTGGAACACATACATTAATGGCAAGAGGACTCCACAATTGGGTTTGGGGGAAAGTTCGAAGGTGAAAACAATCACTAAAACCAACATCATACGA…
		Protein	MEKKGEVKRGAWTKEEDTLLRICIEKFGEGKWHKVPIRAGLNRCRKSCRLRWMNYLRPNIKRGYFTKDEVDLIQRLHKLLGNRWSLIAGRLPGRTANDVKNFWNTYINGKRTPQLGLGESSKVKTITKTNIIRPRPRTFSEGLGSSKNTTTSNVHNRRSKSSSSELQITRSGSSESLKLMSVSPSDENPKSNNASSCALSPEDPKSMNQSSPSDEKVDECVQWWSNLLDITENGGGASILFSDQDPVSMDLMAMPEIGDSGSDDAIEDGMCSLSPDDIWELIGPYSS*
SbMYB19	evm.model.contig579.80	CDS	ATGAGGAAATCTTGCTGTGAGAAAGAACGCAACAAAAAAGGGTCTTGGACTAAGCAAGAAGACCAGAAGTTAATTGATTATATCAAGATTCGTGGTGAGGGCGGTTGGAGCACCCTACCCAAAGCTGCTGGGCTGCAACGATGTGGGAAGAGTTGCAGGCTAAGATGGATGAACTATCTGAGACCAGACATCAAACGAGGCAACTTTTGCTTCGACGAAGAGGACCTCATCATCAAGCTCCATGCCCTCCTTGGCAATCGGTGGTCTCTTATCGCGGGGCGGTTGCCGGGGCGAACCGACAATGAAGTGAAGAACTACTGGAATTCACACATCAAGAGAAAGCTGCTGAGTGTTGGCATTGATCCAAACAACCATCGAGTCAATCAAAAACTACCTAGT…
		Protein	MRKSCCEKERNKKGSWTKQEDQKLIDYIKIRGEGGWSTLPKAAGLQRCGKSCRLRWMNYLRPDIKRGNFCFDEEDLIIKLHALLGNRWSLIAGRLPGRTDNEVKNYWNSHIKRKLLSVGIDPNNHRVNQKLPSEYHELSSHNIINASTNGKSSHTNLDHSMDNNSAANSINGDDDEAVSSTHHLNLNLAIA*
SbMYB20	evm.model.contig583.92	CDS	ATGGGGAGGTCTCCTTGTTGTGAGAAAGCTCACACAAACAAAGGAGCATGGACTAAAGAAGAAGATGATCGTCTCATCGCTTATATTCGTGCCCACGGCGAAGGCTGCTGGCGGTCGCTACCTAAGGCCGCCGGCCTCCTTCGCTGTGGCAAGAGCTGCCGCCTCCGGTGGATCAATTACTTGCGACCCGATCTCAAACGGGGCAACTTCACTGAAGACGAAGATGAGCTCATTATCAAACTCCATAGCCTTCTAGGCAATAAGTGGTCTCTTATAGCGGGAAGATTGCCGGGACGAACGGACAACGAGATAAAGAACTATTGGAACACTCACATACGAAGAAAGCTCATGAGCCGTGGGATTGATCCCGCGACTCACAAGCCGATGAACGAGGCGGCA…
		Protein	MGRSPCCEKAHTNKGAWTKEEDDRLIAYIRAHGEGCWRSLPKAAGLLRCGKSCRLRWINYLRPDLKRGNFTEDEDELIIKLHSLLGNKWSLIAGRLPGRTDNEIKNYWNTHIRRKLMSRGIDPATHKPMNEAATAAPPSSEIVNTISFSGAAADDDRIKRGPERCPDLNLDLRISPPYQNQEPFIKTGGRNSSTLCFACSLGIQNSKDCSCNTNGTINGNSSNSGHDFLGIKNGVLDYRSLEMK*
SbMYB21	evm.model.contig217.106	CDS	ATGGGAAGAGCACCATGTTGTGACAAAAAGGGGATGAAGAAGGGGCCATGGACACCTGAGGAAGATGAGAAATTGGTCCAATATATAAAGAAGCATGGCCATGGAAGCTGGCGTTCTCTTCCCAAGCTTGCAGGACTTGTTCGTTGTGGGAAGAGTTGTCGTCTGCGTTGGACAAACTATCTAAGGCCGGATATTAGACGAGGCCCCTTCACTAGTGATGAAGAGAAACTTGTCATACAATTACATGGCATTCTTGGAAACAGGTGGGCTGCAATAGCCTCTCAACTCCCGGGAAGAACAGACAACGAGATCAAGAACCTATGGAACACTCACCTCAAAAAACGACTACTTCAAATGGGAATCAACCCTCAAACCCACGAGCCCAGCTCCCTGGACCGG…
		Protein	MGRAPCCDKKGMKKGPWTPEEDEKLVQYIKKHGHGSWRSLPKLAGLVRCGKSCRLRWTNYLRPDIRRGPFTSDEEKLVIQLHGILGNRWAAIASQLPGRTDNEIKNLWNTHLKKRLLQMGINPQTHEPSSLDRPPSSPSTRHMAQWESARLEAEARLSHSLIPPSKPQGDFFLRLWNSQVGHTFRNTKTAITANSQYSPSSSSTKCSTLSEITPKVEYVFPGSDSCSSNEIEDSSESALQLLLDFPCNNDMSFLEQPDDQEQTADLPVVPEENDSAAVLSIFFEPGSITTPKGPTWQTAFHDLLGQGIFNSDGETWLIQRKTAALEFTTRTWLI*
SbMYB22	evm.model.contig412.44	CDS	ATGAGGAAGCCAGGAGATCATGCAATAAACAATAATATTGCTAAGGTTAAACTTAGGAAGGGTTTGTGGTCACCGGAAGAAGACGAGAAGCTGATGAATTACATGCTCGTTAACGGGCAAGGGTGTTGGAGTGACATTGCGCGTAGCGCTGGCCTGCTCAGGTGTGGAAAGAGTTGTCGTCTAAGGTGGATTAACTATCTTAGGCCTGATCTTAAGCGCGGTGCCTTTTCGCCTCAAGAGGAAGACCTAATTGTTCATTTGCATTCCATTCTTGGAAACAGGTGGTCTCAAATCGCGGCACGTCTACCAGGGAGAACAGACAATGAAATCAAGAATTTCTGGAATTCCACCATTAAAAGGAGGTTGAAGAAGAATTCAAGTGATCTTCATCATCATAAC…
		Protein	MRKPGDHAINNNIAKVKLRKGLWSPEEDEKLMNYMLVNGQGCWSDIARSAGLLRCGKSCRLRWINYLRPDLKRGAFSPQEEDLIVHLHSILGNRWSQIAARLPGRTDNEIKNFWNSTIKRRLKKNSSDLHHHNNNNNTNSTSSPNNTSDSFGVMGRTVFMQEYDGHVGVDPACMDSSYSYLQPPMALGTKLTNPSFNPTIDYNVNVFDVNSVVGTSGSNFFNLPSGFGVGDEMDPCMVMGMENDGSVPGLGGMHEQNVGVSESVLEMKNTNYNIVNNHLNTNSSSESLEELVGIGNHWEGESFKMGELDNWEGLLANVSSLPYLDFQIQS*
SbMYB23	evm.model.contig512.6	CDS	ATGCGGAGTATTGTGTTTGTTGATTGGATGCATTTATTAGCTGCAATTAATGAAGTGGGGATTGTTGTTGTTGTTTCTATATATGGTCGATTAGATGTGATTGAGCAAATGGGCCGCAGCTATACTAATGAGAGTGAAGATGGTGTGCTCTCTACTGATTCACCTCTGAGTAATGATGGTGATAATTTCGGTGGAAGTTCTAATGGTGGCGCTGTTCTGAAGAAAGGCCCATGGACATCCGCTGAGGATGCAATTTTAGTTGAGTATGTGAAAAAACATGGAGAAGGCAACTGGAATGCAGTTCAGAAACACTCGGGGCTTGCACGGTGTGGAAAGAGCTGCAGGCTACGATGGGCTAATCACTTGAGGCCAAATCTGAAAAAAGGAGCATTCACACCA…
		Protein	MRSIVFVDWMHLLAAINEVGIVVVVSIYGRLDVIEQMGRSYTNESEDGVLSTDSPLSNDGDNFGGSSNGGAVLKKGPWTSAEDAILVEYVKKHGEGNWNAVQKHSGLARCGKSCRLRWANHLRPNLKKGAFTPDEERLIIELHAKMGNKWARMAAHLPGRTDNEIKNYWNTRIKRRQRAGLPLYPLDLCLQTPPENQQQLSSPGIYGGDKGCHNILQTNGYGAPDIIFDSFNILPFAPEFSGIPSSVSMGNSFGSPQSYSFVPRTIGVPEHVQEPDEHMSEYGDVVDETPPFERSRTESSVHKGFHSFGLFFPHYPDDTKRSSPSGVNLDSPFMSNGIFSASEHFTGAQKLELPSLQYKETGLGVWDPAPESLDSFVQSPLPGPPLPSRCPSPGSSGLL…
SbMYB24	evm.model.contig552.12	CDS	ATGGGAAGGCATTCTTGCTGCTATAAGCAGAAGCTAAGAAAAGGACTTTGGTCTCCTGAGGAAGATGAGAAGCTCATAAAGCACATAACCAGCTATGGCCATGGCTGTTGGAGCTCAGTTCCTAAGCTTGCAGGGCTTCAAAGGTGTGGAAAGAGCTGCAGGTTGAGATGGATCAATTACCTAAGGCCCGATTTGAAACGAGGAACATTCTCGCCAGAAGAAGAGAATCTGATCATTGAACTTCATGCAGTTCTTGGCAACAGGTGGTCACAGATAGCTGCACAGTTGCCAGGAAGAACCGACAACGAAATCAAGAACCTGTGGAATTCATCAATCAAGAAAAAACTAAGGCAAAGAGGCATAGACCCCAGCACCCACAAACCCTTAATTCATGATCAT…
		Protein	MGRHSCCYKQKLRKGLWSPEEDEKLIKHITSYGHGCWSSVPKLAGLQRCGKSCRLRWINYLRPDLKRGTFSPEEENLIIELHAVLGNRWSQIAAQLPGRTDNEIKNLWNSSIKKKLRQRGIDPSTHKPLIHDHHNDSDKTTNDKTTSPGSTEPATNSITIPPQKESNDHFFLPTCNIPSDLSRFLSFQNYGPDIGLSTNSTTNLFFNSNPIISPFSTSNNAMSTSNVSSTGFFDFPWGDSDQCVKSEKEEAINLPSSAHHHGSEQYMQTPFLLENESHTDQASFITAANWQRLNQQQHFATAFGQY*
SbMYB25	evm.model.contig552.74	CDS	ATGAATCGTAAGCTGCTATACGATGCCGTTATGAATCAACAGCCACCACCACCCATGGGACTGCCTCTCGATGAGCAGCCGCTACATATTAAGCTTCGGATCCTTTACAGGAGTCGACCCTGGACTCCTTCGGAGGATGATTTGTTAAGGGAGGCTGTGTCCCTTCATAAGGACTGGCATAGAGTTGCAGAGCGTTGTAAGAGGCCAACAGCCTCTTCATGCTTCTTTCGTTGGTCACATTTACGTAGCATTGAACTCAGAGGTGTTCCATTCTCCGCTGAGGAAGACTCGCTACTCCATGATTGTATCAAAAATCATGGTCGTGCTTTGAATTGGTGGATGGCAGAAGACTATCTTCCAGGCCGCACAAAAGAAGAGTGTGAAAAAAGGTGGCTTGAG…
		Protein	MNRKLLYDAVMNQQPPPPMGLPLDEQPLHIKLRILYRSRPWTPSEDDLLREAVSLHKDWHRVAERCKRPTASSCFFRWSHLRSIELRGVPFSAEEDSLLHDCIKNHGRALNWWMAEDYLPGRTKEECEKRWLEIEAERSDRIS*
SbMYB26	evm.model.contig552.76	CDS	ATGAATCGTAAGCTGCTATACGATGCCGTTATGAATCGGCAGCCACCACCACCCATGGGACTGCCTCTCGATGAGCAGCCGCTACATATTAAGCTTCGGATCCTTTACAGGAGTCGACCCTGGACTCCTTCGGAGGATGATTTGTTAAGGGAGGCTGTGTCCCTTCATAAGGACTGGCATAGAGTTGCAGAGCGTTGTAAGAGGCCAACGGCCTCTTCATGCTTCTTTCGTTGGTCACATTTACGTAGCATTGAACTCAGAGGTGTTCCATTCTCCGCTGAGGAAGACTCGCTACTCCATGATTGTATCAAAAATCATGGTCGTGCTTTGAATTGGTGGATGGCAGAAGACTATCTTCCAGGCCGCACAAAAGAAGAGTGTGAAAAAAGGTGGCTTGAG…
		Protein	MNRKLLYDAVMNRQPPPPMGLPLDEQPLHIKLRILYRSRPWTPSEDDLLREAVSLHKDWHRVAERCKRPTASSCFFRWSHLRSIELRGVPFSAEEDSLLHDCIKNHGRALNWWMAEDYLPGRTKEECEKRWLEIEAERSDRIS*
SbMYB27	evm.model.contig452.23	CDS	ATGGGCCGCAGCTATACTAATGAGAGTGAAGATGGTGTGCTCTCTACTGATTCACCTCTGAGTAATGATGGTGATAATTTCGGTGGAAGTTCTAATGGTGGCGCTGTTCTGAAGAAAGGCCCATGGACATCCGCTGAGGATGCAATTTTAGTTGAGTATGTGAAAAAACATGGAGAAGGCAACTGGAATGCAGTTCAGAAACACTCGGGGCTTGCACGGTGTGGAAAGAGCTGCAGGCTACGATGGGCTAATCACTTGAGGCCAAATCTGAAAAAAGGAGCATTCACACCAGATGAGGAGCGGCTCATAATAGAACTTCATGCTAAGATGGGTAACAAATGGGCGCGTATGGCTGCACATTTGCCTGGAAGGACAGACAATGAGATAAAAAACTATTGG…
		Protein	MGRSYTNESEDGVLSTDSPLSNDGDNFGGSSNGGAVLKKGPWTSAEDAILVEYVKKHGEGNWNAVQKHSGLARCGKSCRLRWANHLRPNLKKGAFTPDEERLIIELHAKMGNKWARMAAHLPGRTDNEIKNYWNTRIKRRQRAGLPLYPLDLCLQTPPENQQQLSSPGIYGGDKGCHNILQTNGYGAPDIIFDSFNILPFAPEFSGIPSSVSMGNSFGSPQSYSFVPRTIGVPEHVQEPDEHMSEYGDVVDETPPFERSRTESSVHKGFHSFGLFFPHYPDDTKRSSPSGVNLDSPFMSNGIFSASEHFTGAQKLELPSLQYKETGLGVWDPAPESLDSFVQSPLSGPPLPSRCPSPGSSGLLEDLIYEAKSLGKSENQASNWVTSSNISHGEITDSSA…
SbMYB28	evm.model.contig339.62	CDS	ATGGGAAGGCATTCTTGCTGCTATAAGCAGAAGCTAAGAAAAGGACTTTGGTCTCCTGAGGAAGATGAGAAGCTCATAAAGCACATAACCAGCTATGGCCATGGCTGTTGGAGCTCAGTTCCTAAGCTTGCAGGGCTTCAAAGGTGTGGAAAGAGCTGCAGGTTGAGATGGATCAATTACCTAAGGCCCGATTTGAAACGAGGAACATTCTCGCCAGAAGAAGAGAATCTGATCATTGAACTTCATGCAGTTCTTGGCAACAGGTGGTCACAGATAGCTGCACAGTTGCCAGGAAGAACCGACAACGAAATCAAGAACCTGTGGAATTCATCAATCAAGAAAAAACTAAGGCAAAGAGGCATAGACCCCAGCACCCACAAACCCTTAATTCATGATCAT…
		Protein	MGRHSCCYKQKLRKGLWSPEEDEKLIKHITSYGHGCWSSVPKLAGLQRCGKSCRLRWINYLRPDLKRGTFSPEEENLIIELHAVLGNRWSQIAAQLPGRTDNEIKNLWNSSIKKKLRQRGIDPSTHKPLIHDHHNDSDKTTNDKTTSPGSTEPATNSITIPPQKESNDHFFLPTCNNIPSDLSRFLSFQNYGPDIGLSTNSPTNLFFNSNPIISPFSTSNNAMSTSNVSSTGFFDFPWGDSDQCVKSEKEEAINLPSSAHHHGSEQYMQTPFLLENESLTDQASFITAANWQRLNQQQHFATAFGQY*
SbMYB29	evm.model.contig317.76	CDS	ATGGGGAGACAACCTTGCTGTGACAAAGTAGGTCTGAAAAAAGGGCCATGGACTGCTGAGGAAGACAAGAAGCTCATCAATTTCATTCTTACCAATGGCCAATGCTGTTGGAGAGCTGTCCCTAAACTAGCAGGGTTGTTGAGGTGTGGTAAGAGCTGCAGACTGAGATGGACAAACTATCTAAGACCAGATGTGAAAAGGGGTCTTCTTTCTGATTATGAAGAGAAGATTGTTATTGATCTTCATGCTCAGCTTGGAAACAGATGGTCCAAAATAGCTTCTCATCTCCCAGGAAGAACAGACAACGAGATCAAGAATCATTGGAACACCCACATTAAGAAAAAGCTAAGGAAAATGGGGATAGACCCACTAACCCACAAGCCTCTGCCACCACCTCCC…
		Protein	MGRQPCCDKVGLKKGPWTAEEDKKLINFILTNGQCCWRAVPKLAGLLRCGKSCRLRWTNYLRPDVKRGLLSDYEEKIVIDLHAQLGNRWSKIASHLPGRTDNEIKNHWNTHIKKKLRKMGIDPLTHKPLPPPPTDQPPAVQEPPPETSENVNTAELEASNPTAESTTISNEDKIIDNRSCTTFDPMELVNNDFCIDEIPVMEPHEILLSCDDTSSSSSSSSSSSSSTSRNMLDELFSPSFDDYYSDFMINSIWSEDDFNGLDLMINSGRDSVTADHDASFLQYPVMVLDHDHQESWSF*
SbMYB30	evm.model.contig566.14	CDS	ATGGGAAGATCTCCCATGAGTAGTAGCAGTGATGAGAGTGGTGTGAAGAAAGGTCCATGGACTCCTGAAGAAGATGACAAACTCATCAATCACATCCAAAAATATGGCCATGGCAGCTGGAGAGCCCTTCCCAAGCTTGCTGGGTTGAATCGATGTGGGAAGAGTTGTAGGCTTCGATGGACCAACTATTTGAGACCAGATATCAAGAGAGGAAAATTCTCTCAAGACGAAGAACGAACTATTCTTCATCTCCATTCCATCCTTGGCAACAAGTGGTCAGCAATAGCAAGTCACCTGCCAGGAAGAACGGACAACGAGATAAAGAACTTGTGGAACACTCATCTGAAGAAGAAGCTGATCCAGAAGGGGTTCGACCCGATGACCCACCAGCCCCGGACC…
		Protein	MGRSPMSSSSDESGVKKGPWTPEEDDKLINHIQKYGHGSWRALPKLAGLNRCGKSCRLRWTNYLRPDIKRGKFSQDEERTILHLHSILGNKWSAIASHLPGRTDNEIKNLWNTHLKKKLIQKGFDPMTHQPRTDIYSSFPTLIALANLIDNPASWEEHAMRLQAEALHMARLNHCFNTLLQPTSINISTPIQSHLPPAAFSLLKDALLLGHAPPPDMQFLSETAPFAHLPDLQAPCSDAVDQSCLSKGVTDFHQSFPATWMPPTLSPPPPPETSLTNTLDACSSSTYDGAAQIWSDLLDDPIFNDIA*
SbMYB31	evm.model.contig432.92	CDS	ATGGGAAGAGCACCTTGTTGTGACAAAACCAAGGTTAAAAGAGGGCCTTGGTCTCCTGAAGAAGACAACATCCTCAAAAACTATGTCCAACAACATGGTACTTCTGGAAGCTGGATTGCTTTGCCACTCAAAGCTGGGCTCAAACGCTGTGGCAAGAGCTGTCGACTGAGATGGCTTAATTATCTTCGACCCAACATCAAGCATGGAGGCTTCACTGAGGAAGAAGATCACATCATTCTAACTCTCTATCACAATATTGGAACCAGATGGTCGGTCATAGCCTCACAACTCCCCGGAAGAACGGATAACGACATAAAAAACTATTGGAATACTAAGCTGAAAAAGAAGCTATCGCCGCCGCCAACCGCCGCCGCCACCTACTTACACTCAAGATATGAC…
		Protein	MGRAPCCDKTKVKRGPWSPEEDNILKNYVQQHGTSGSWIALPLKAGLKRCGKSCRLRWLNYLRPNIKHGGFTEEEDHIILTLYHNIGTRWSVIASQLPGRTDNDIKNYWNTKLKKKLSPPPTAAATYLHSRYDSILPNFPMASQVPLPRLMEVPAENVENGPYDPYFVTNVSPSISSNANGSSTSTTTTTTTTNNMSWSTNGSVEDEAFLVDLGSELFPYDDHLNGFGDLYSNFGYSSDVPNVCNVSDEHEQQSMMYPSVRY*
SbMYB32	evm.model.contig94.43	CDS	ATGGAGGGGAAAGAAGCGAAGGGAAGGTTGTTGAAGAAGGGTTTTTGGAAACCAGAAGAGGACTTCATACTTAGGAAATATGTAGAGACTCATGGTCTGATGAGGGGTGCAAAGAGCTGCAGATTGAGATGGAAGAACTATTTGAGACCAAACATCAAACGTGGTATGATGTCTGAAGATGAAAAGGACCTCATTATTAGGCTCCATAAGCTTCTTGGCAACCGTTGGTCGTTGATCGCGGGCAGGCTGCCCGGCCGTACGGACAATGAAGTGAAAAATTACTGGAATACCCATTTGAACAAGAAGCCCACCACTGGTCACCTCGCCTCCAAAGCTCATCATCCAGAGCCCGGTTCGTCCCTGAACCGGGGGCCCACTACACCGGTGACTACCACCGCA…
		Protein	MEGKEAKGRLLKKGFWKPEEDFILRKYVETHGLMRGAKSCRLRWKNYLRPNIKRGMMSEDEKDLIIRLHKLLGNRWSLIAGRLPGRTDNEVKNYWNTHLNKKPTTGHLASKAHHPEPGSSLNRGPTTPVTTTAGDALTSDVVDSDWLENFKVNCDFGIVNVPPLDYETTPFMPILDRLLLFGCEDSIMQDSIFS*
SbMYB33	evm.model.contig531.51	CDS	ATGGGAAGAGCTCCATGCTGTGACAAAGCTAATGTGAAGAAGGGGCCATGGTCTCCTGAGGAAGATGCTAAGCTCAAGTCTTATATTGACACCTATGGAACTGGTGGCAATTGGATTGCTCTTCCTCAGAAAATTGGGCTTAAGAGATGTGGAAAGAGTTGCAGACTAAGATGGCTCAATTATCTCAGACCTAATCTCAAACATGGTGGATTCACTGAAGAAGAAGACAGCATTATTTGCAGCCTCTATATCAGTATTGGCAGCAGGTGGTCTGTAATTGCTGCTCAGCTACCAGGAAGAACAGACAATGACATCAAGAACTACTGGAACACAAGGCTGAAGAAGAAGCTGCTGGGAAGGCGAAAGCAATCGAGCACCAATCGTGCGTGGATTGGAGGC…
		Protein	MGRAPCCDKANVKKGPWSPEEDAKLKSYIDTYGTGGNWIALPQKIGLKRCGKSCRLRWLNYLRPNLKHGGFTEEEDSIICSLYISIGSRWSVIAAQLPGRTDNDIKNYWNTRLKKKLLGRRKQSSTNRAWIGGQDSREDSSFNLQNLSSSALERLQLHLHLQSLHSPLSFYNNPALWPKLNHKMIETLNSMNQNQNIEDHDQQPHHPPPVLEHQDELANSMTNCFSSSETAINGNQCFISEAEIDDLLNNRSSASSSFPTDQIADQFDGFEEMGEVSKDMNLGWWSNEFDMNSTSSNSWDSATMLGQSEEMYGDFDIGYNSMQ*
SbMYB34	evm.model.contig273.10	CDS	ATGGGAAGAGCTCCATGCTGTGACAAAGCTAATGTGAAGAAGGGGCCATGGTCTCCTGAGGAAGATGCTAAGCTCAAGTCTTATATTGACACCTATGGAACTGGTGGCAATTGGATTGCTCTTCCTCAGAAAATTGGGCTTAAGAGATGTGGAAAGAGTTGCAGACTAAGATGGCTCAATTATCTCAGACCTAATCTCAAACATGGTGGATTCACTGAAGAAGAAGACAGCATTATTTGCAGCCTCTATATCAGTATTGGCAGCAGGTGGTCTGTAATTGCTGCTCAGCTACCAGGAAGAACAGACAATGACATCAAGAACTACTGGAACACAAGGCTGAAGAAGAAGCTGCTGGGAAGGCGAAAGCAATCGAGCACCAATCGTGCGTGGATTGGAGGC…
		Protein	MGRAPCCDKANVKKGPWSPEEDAKLKSYIDTYGTGGNWIALPQKIGLKRCGKSCRLRWLNYLRPNLKHGGFTEEEDSIICSLYISIGSRWSVIAAQLPGRTDNDIKNYWNTRLKKKLLGRRKQSSTNRAWIGGQDSREDSSFNLQNLSSSALERLQLHLHLQSLHSPLSFYNNPALWPKLNHKMIETLNSMNQNQNIEDHDQQPHHPPPVLEHQDELANSMTNCFSSSETAINGNQCFISEAEIDDLLNNRSSASSSFPTDQIADQFDGFEEMGEGSKDMNLGWWSNEFDMNSTSSNSWDSATMLGQSEEMYGDFDIGYDSMQ*
SbMYB35	evm.model.contig370.264	CDS	ATGGGGAAGTCTCCGCGCTTGGACAAGATGGGGATGAAGAAAGGGCCTTGGACGCCTATGGAGGATGACAAACTCTTGGCTTACATTCTACAACATGGCCATCAAAGCTGGCCTGCACTTCCTTCTAAAGCTGGGCTTCAAAGATGTGGGAAAAGCTGCAGATTAAGGTGGACAAATTATTTGAGGCCTGATATTAAGAGAGGCAATTTCAGCTTGCAAGAAGAACAAACCATTATTCAACTTCATGCCCTCCTTGGAAACAGATGGTCAGCCATTGCTAATCACTTGCCAAGGAGAACTGATAATGACATAAAGAACTATTGGAACACTCATTTGAAGAAGAAATTGAAGAAAATGGGAATTGATCCAATGACTCATAAGCCCATGAACCATGCGCTT…
		Protein	MGKSPRLDKMGMKKGPWTPMEDDKLLAYILQHGHQSWPALPSKAGLQRCGKSCRLRWTNYLRPDIKRGNFSLQEEQTIIQLHALLGNRWSAIANHLPRRTDNDIKNYWNTHLKKKLKKMGIDPMTHKPMNHALAGYGQTKDFVNLCHAAQWESARLEAEARIVRESKPISNHFQLQYRPTTARAPPPPPSARPCLDILQVWARTNPGKDILNGFFTSSGTQTNSENQDEMSETGLAGEANDVNNHQDVGGKGIMGNSTELDDMSYPMDPSDHAATSLGFPNLLEGFADLPPTIVSNIVEACWNVLEDDHGQIHDHWA
SbMYB36	evm.model.contig370.263	CDS	ATGGTGAGGTCCCCATGCTGTGATAACATGGGGCTCAAGAAAGGGCCATGGACACCTGAGGAAGATCGAATCCTCTTGGCTTACATTCAAGAACATGGCCATGGAAGCTGGCGTTCACTTCCTTCTAAAGCTGGGCTTCAGAGATGTGGGAAAAGCTGCAGATTAAGGTGGACAAATTATTTGAGGCCTGATATTAAGAGAGGCAAGTTCAGCTTGCAAGAAGAACAAACCATTATTCAGCTTCATGCCCTCCTTGGAAACAGATGGTCAGCCATAGCAACTCACTTGCCAAAGAGGACAGATAATGAGATAAAGAACTATTGGAACACTCATTTGAAGAAGAGATTGAGTAAAATGGGGATTGATCCAATCACTCACAAGCCCAAAGATGCTGCTCTC…
		Protein	MVRSPCCDNMGLKKGPWTPEEDRILLAYIQEHGHGSWRSLPSKAGLQRCGKSCRLRWTNYLRPDIKRGKFSLQEEQTIIQLHALLGNRWSAIATHLPKRTDNEIKNYWNTHLKKRLSKMGIDPITHKPKDAALNTFQSKDLANISHMAQWESARLQAEARLVRESKLVSGHYHLLNSSSSAAAFPPPAPLPRPPCLDILKVWEWTNPGRDISSMILNGFSSDGPEIGLLNAGSCITVLNSVGKSSHSLAKGITGNSMEIHDHDNMHSGCAYVDDSLGFPSFINAFSDDLPPGVVSAATGISDNALGGCWEVVEENKNSWSNILMAPTSPMDSPMI*
SbMYB37	evm.model.contig370.262	CDS	ATGGGAAGATCCAACGGCGGCCATGAGAAGATGGAGTTGAAGAAAGGGCCATGGACTCGGGAGGAAGACCAGAAGCTTCTAGCTTACATTGAAGAACATGGCCATGGAAGCTGGCGTGCTCTTCCTGCCAAAGCCGGGCTTCAAAGATGTGGAAAAAGCTGCAGATTGAGATGGACAAATTATCTGAGACCTGATATCAAGAGAGGCAAGTTTAGCTCCCAAGAAGAGAAGGCCATTATTCGACTCCATGCGCTTTTAGGGAATAGGTGGTCAGCCATAGCAGCCCATTTGCCAAAGAGAACCGATAACGAGATCAAGAACTACTGGAACACCCGGCTCAAGAAACGCTTGACCAGGATGGGCATCGACCCGGTTACCCACAAGCCGAAGGACAACTCC…
		Protein	MGRSNGGHEKMELKKGPWTREEDQKLLAYIEEHGHGSWRALPAKAGLQRCGKSCRLRWTNYLRPDIKRGKFSSQEEKAIIRLHALLGNRWSAIAAHLPKRTDNEIKNYWNTRLKKRLTRMGIDPVTHKPKDNSGGSAQSKQAAVVSHMAQWETARLEAEARLVRESKLLTKLQLLHKISAPLPPPPPQPAAPPCLDVLKVWQATTAQNNFFGSHGCLESPTSTLNFSVNSSAGPTLVEADADATEHMNSSGECAVAGKGNGCYMQDKGKFENSVQLLHYNNSMDHDHSFQSWMDLSLVTDCYRNSTSSYVGEFEDNKNYWNDLLNLVSSPMESPVF*
SbMYB38	evm.model.contig370.253	CDS	ATGGTGGGAATGATGTTTTCCGACATGAGAACTCTCTCCATCAACCCTACTTCTCTGCCTGAAAACGACACCAACTGGGGTTTCTCATGCTTCCACGAAACCCACAACGCTGTGAGTGAAGAAGGCAAGTGCTCCGATCACTCCAGCGACGCGTTCGGAGAGAACAACGAACTGATCATCGATCTCAACGCCGCCTTGAACGACGAAGACCAAGAATGTTCAGACATGCATGGCGGCCACAACAAGGATCTGACTGGCCACTCCAAGCTCTGCGCCAGAGGCCACTGGAGACCTGCAGAAGATTCCAAGCTCAAAGAGCTCGTCGCCCTCTATGGCCCCCAGAACTGGAACCTCATTGCAGAGAAGCTCGAGGGGAGATCAGGTAAAAGCTGCAGATTG…
		Protein	MVGMMFSDMRTLSINPTSLPENDTNWGFSCFHETHNAVSEEGKCSDHSSDAFGENNELIIDLNAALNDEDQECSDMHGGHNKDLTGHSKLCARGHWRPAEDSKLKELVALYGPQNWNLIAEKLEGRSGKSCRLRWFNQLDPRINRRAFTEEEEERLMAAHRLYGNKWAMIARLFPGRTDNAVKNHWHVIMARKYREQSSAYRRRKMGQFVFKRMEDDDLLTASPSIKPGLPMPPPFGGGIFSSTHLGSAGYWAPQSFFPGHGNRHWDEPGLNYVHQYHHQQQQHYPSVMNALSQYQYPGEGHEQVSSSSGVGAGEERMEPPFIDFLGVGAL*
SbMYB39	evm.model.contig370.232	CDS	ATGAAGACTAAGGTGAATAGTAGCAGTAATATTCTGGATGCTAAGAGTGGTGAAGTGCCAAAGCAGAAGGAAAGGCATATCGTTTCTTGGACTCAAGAGGAGGACGATATTCTGCGAGAGCAGATTCGGCTACATGGGACTGAAAATTGGGCAATTATTGCATCAAAATTCAAGGATAAAACGACAAGACAATGTAGAAGAAGATGGTTCACTTATTTGAATTCTGATTTCAAGAAAGGAGGATGGTCACCTGAGGAAGATATACTCTTATGTGAGGCACAGAAGATATATGGAAATAGGTGGACTGAAATTGCAAAGGTGGTCTCAGGCAGAACTGATAATGCTGTGAAAAATCGGTTCACCACTCTGTGCAAGAAGAAGGCAAAGCGTGAAGCCTTA…
		Protein	MKTKVNSSSNILDAKSGEVPKQKERHIVSWTQEEDDILREQIRLHGTENWAIIASKFKDKTTRQCRRRWFTYLNSDFKKGGWSPEEDILLCEAQKIYGNRWTEIAKVVSGRTDNAVKNRFTTLCKKKAKREALAKENSTTSYINLNNKRVLFRNGLDADEGTESSASLKRIRHPFAVISQSVRSCEVNFPIRVDANDIKEASTDGSIDNNTRRTYIKKDDPKVLALMQQAELLSSLAIKVNTEKTDQSLENAWTVLQEFLEQNKESQLLTFGDSDADFKVEKFKELLEEIRSCNEGSRSSWREADVYESSPGSSEYSTGSTLLSSVPHDKQEECEAQICVLQPQQLENQLCVAEKNEICLTESTNQEFSSPIRVTPLFGALAAAIPSPKFSESEKHFLM…
SbMYB40	evm.model.contig370.50	CDS	ATGGGCCGAGTTCCATGCTGCGAAAAGGACAACGTCAAAAGAGGCCAGTGGACCCCAGAAGAAGACCAGAAGCTTTCTTCTTACATTGCTCAACATGGGACCAGAAATTGGCGTCTCATTCCCAAACATGCTGGTCTGCAGAGATGTGGTAAGAGTTGTCGATTGAGATGGACTAACTACCTACGCCCGGACCTCAAGCACGGACAGTTCTCTGAGGCCGAAGAACAGACTATAGTAACTCTACACTCTGTTCTTGGCAATAGATGGTGTGTGATTGCCGCGCAGTTGCCAGGGCGCACGGACAACGACGTGAAAAACCATTGGAACACGAAGCTGAAGAAGAAGCTACTCGGAATGGGAATCGATCCGGTGACACACAAGCCCTTCTCACACCTCATA…
		Protein	MGRVPCCEKDNVKRGQWTPEEDQKLSSYIAQHGTRNWRLIPKHAGLQRCGKSCRLRWTNYLRPDLKHGQFSEAEEQTIVTLHSVLGNRWCVIAAQLPGRTDNDVKNHWNTKLKKKLLGMGIDPVTHKPFSHLITEIATLPPPQAPNLAEAALGCFKDEMLHLLTKRRISIQLQQQQQQQQQFNVATIKNEDNKDDGNHRENQVRIVHSIEGASGLQCMLSSRWIIGMWISVPSGDSMEPELVHGGSGSSELASEAGTRSSSFTWRRRLEFC*
SbMYB41	evm.model.contig193.60	CDS	ATGTCGTCCCATCATACTTGCTGCACCAAACAGAAGGTGAAGAGAGGGCTTTGGTCACCTGAAGAGGATGAGAAACTCATCAAGTACGTTTCCAAGTATGGCCATGGCTGTTGGAGCACTGTTCCTAGGCTTGCTGGGTTGCAAAGATGTGGGAAGAGTTGCAGGCTGAGGTGGATCAATTACCTGAGGCCTGATCTGAAGAGAGGGAATTTCAACACTCATGAAGCTAATCTCATCATTGAACTCCACAGGCTTATAGGAAACAGGTGGGCTCAGATAGCGAAGCATCTTCCAGGGCGAACAGACAATGAAGTGAAGAATTTCTGGAACTCAAGCATCAAGAGAAAGCTGAACCTTGAACTTGATCAGGACGAAACGGCGTCGTCTTCCCAGTCACCA…
		Protein	MSSHHTCCTKQKVKRGLWSPEEDEKLIKYVSKYGHGCWSTVPRLAGLQRCGKSCRLRWINYLRPDLKRGNFNTHEANLIIELHRLIGNRWAQIAKHLPGRTDNEVKNFWNSSIKRKLNLELDQDETASSSQSPPPSLSPQNLYLFHPTMNNNLQIPNPQMGHQINPNYHPPQYLGFDLDQMMMNYEPNYALMPPPSIHVPPDSSWINFPPSPTPYLNPDQSFMIPPCSMLSCQSSTKSLAGTTTSGFSLHRNHFSTRPSSPTSLTASTRRLRLCTPTTSTTLQP*
SbMYB42	evm.model.contig233.153	CDS	ATGGGTTGCAAGAAGAGGTCGGAGAAGACGAAGCAGAAGCACAAGAAGGGGCTTTGGTCTCCAGATGAAGATTTGAAGCTCAAAAACTATGTTCTCAAGCATGGCCATGGCTGTTGGAGCTCCATTCCTACCAATGCAGGGTTACAAAGGAATGGAAAGAGCTGCAGATTAAGGTGGATTAATTATCTAAGGCCAGGGTTAAAACGAGGGCCCTTTAGCTTAGATGAAGAGGACATCATTTTGACCCTTCATCAAATACTAGGAAACAAGTGGTCTCAGATAGCACATCATTTACCTGGAAGAACTGATAATGAGATAAAAAACCACTGGCATTCTTATCTTAAGAAACGAGTATCCAAAACACAAGTACTTCCAATCAAGAAAGAATGTGTGCAAGGA…
		Protein	MGCKKRSEKTKQKHKKGLWSPDEDLKLKNYVLKHGHGCWSSIPTNAGLQRNGKSCRLRWINYLRPGLKRGPFSLDEEDIILTLHQILGNKWSQIAHHLPGRTDNEIKNHWHSYLKKRVSKTQVLPIKKECVQGSETSLFPLQDSSYESCENTEASTLDTDQSTQHESRGTQNRNLPKVLFAEWLSLDQFHCQNSGSQNWDSPSSVNEADFKHTFDYNLGDSSAHDLGINEGAFSNESMHPKPNTLSVEDMLQLPFSFEDQMILGSGLVDYFPGMFNLCCDDMNI*
SbMYB43	evm.model.contig425.4	CDS	ATGGGACGACAACCTTGTTGCGAAAAAGCCGGTCTGAGACGAGGTCCATGGACAATCGAAGAAGATAATAAGCTCATGAGCTTCATCCTCAGCAACGGCATACAATGCTGGCGCCTCGTCCCAAAACTCGCAGGTTTGATGAGATGCGGAAAGAGTTGTAGACTAAGGTGGATTAACTACCTAAGACCGGACCTCAAGAGAGGTGCATTGACGGAAGCAGAAGAAGATATGATCGTAGAACTTCATGCTCGACTTGGTAATAGGTGGTCAAAGATAGCTGCTCATTTTCCGGGAAGAACAGACAATGAAATAAAGAACCATTGGAACACAAGAATCAAGAAGAAGATGAAACTGCAAGGATTAGATCCATTGACCCACGAACCAATTCAGCAAAAAGCT…
		Protein	MGRQPCCEKAGLRRGPWTIEEDNKLMSFILSNGIQCWRLVPKLAGLMRCGKSCRLRWINYLRPDLKRGALTEAEEDMIVELHARLGNRWSKIAAHFPGRTDNEIKNHWNTRIKKKMKLQGLDPLTHEPIQQKAQDFATKNEETHQNLQFQQHLKDGYQRSLLDYVPNQDKIDTCNHFGSSVMFQSKESVGNSAMHSYQNWMDNPFWDCFTSLGEKFP*
SbMYB44	evm.model.contig480.21	CDS	ATGGGCCGGGCTCCATGCTGTGATAAAGCGGGCTTGAAGAAGGGCCCGTGGACTAGCGAAGAAGATCTCATCCTCATTAATTACATCAACCAAATTGGCCATGGCAATTGGCGGGCTCTCCCAAAACGGGCCGGATTGTTGAGATGTGGAAAGAGTTGTCGACTGAGGTGGATGAATTACTTACGGCCCGATATTAAGAGAGGGAATTTCTCCAAGGAAGAAGAGGAAATCATCATCAAATTGCATGCAGAGTTGGGCAACAAATGGTCTGTAATGGCAGCAAGATTACCGGGCCGCACAGACAACGAAATAAAAAATGTTTGGCACACCCATTTGAAAAAGAGGCTCGCCGGAAAATCTCGGCCCGAATCGGAAACCATGATCGGAAAATCCGTGTCA…
		Protein	MGRAPCCDKAGLKKGPWTSEEDLILINYINQIGHGNWRALPKRAGLLRCGKSCRLRWMNYLRPDIKRGNFSKEEEEIIIKLHAELGNKWSVMAARLPGRTDNEIKNVWHTHLKKRLAGKSRPESETMIGKSVSCSDSDRKDCPEPSSPTQSFSETSSVTTATAAAEVDGSDDLNVGMMAESLEDLMEMGESFWSEVFSGEDWSGNSDFSSGNGDSRLQSANSITSDFSMEVSNEFWQDVFHRAEEFTELSGF*
SbMYB45	evm.model.contig580.119	CDS	ATGGGAAGAGCTCCTTGCTGTGATAAGGCAAATGTAAAGAAGGGGCCATGGTCGCCTGAAGAAGATGCTAAACTTAAGGAGTTCATTGAGAAATCTGGCACTGGTGGAAATTGGATTGCTTTACCCCAAAAAGCTGGTCTGAAAAGATGTGGAAAGAGCTGCAGATTGAGATGGCTTAATTATCTTAGACCTAACATCAAACATGGAGAGTTTTCTGATGAAGAAGATAGAATCATTTGTACTCTCTATGCAACCATTGGAAGCAGATGGTCAATCATAGCAGCCCAGTTACCAGGAAGAACTGATAATGATATCAAGAACTATTGGAACACAAAGCTCAAGAAAAAGCTCATGGGAATGATCCCATCAAGCCATGGAAGATATTCACAACCACCATTT…
		Protein	MGRAPCCDKANVKKGPWSPEEDAKLKEFIEKSGTGGNWIALPQKAGLKRCGKSCRLRWLNYLRPNIKHGEFSDEEDRIICTLYATIGSRWSIIAAQLPGRTDNDIKNYWNTKLKKKLMGMIPSSHGRYSQPPFSHTLQTQSQSLSTLSQFYRDYNSLYFQAAAKSDLSTVESISAPQSFLYGNNNDPSFSISTAQNMYLQQNQEGLVGNILQYYPGKNDNNMLMFGGGNEASCSSSDGSISYGKDHHGVKHEEIGCTFQGFIQNGSSISLEDHQNQKFMLHYGKIDHGEDIPVMMSGFLDQKANGVLEKSELQCDLEEVKQLISTGNGSNSFLFSDENKSDEREMYYF*RERERN*
SbMYB46	evm.model.contig357.324	CDS	ATGGGAAGAGCACCATGCTGTGAGAAAGTAGGGCTGAAAAGAGGAAGATGGACTTGTGAAGAAGATGAGATACTGAGAAAGTACATTGAGGCCAATGGAGAAGGGTCGTGGAGATCATTGCCCAAGAATGCTGGGTTACTTAGATGTGGAAAGAGTTGTCGACTGCGATGGATAAACTACTTGAGGTCGGATTTGAAGAGAGGCAATTTCTCTAGCCAAGAAGAAGATATCATCATCAATCTTCATGCTTCTTTGGGTAACAGGTGGTCATTAATAGCGGGACACTTGGCTGGTAGAACAGACAATGAAATAAAGAACTATTGGAATTCTCATTTGAGCAGAAAAATCCATAGTTTCCGGCGACCAAATCCCAAGTTTGTTCCGCCGGCGGTGGTGGCG…
		Protein	MGRAPCCEKVGLKRGRWTCEEDEILRKYIEANGEGSWRSLPKNAGLLRCGKSCRLRWINYLRSDLKRGNFSSQEEDIIINLHASLGNRWSLIAGHLAGRTDNEIKNYWNSHLSRKIHSFRRPNPKFVPPAVVAKRAGRRSSRKSKKSDGPKTTPIGEKETHVVIPVSSPHEEGIMESLGSEERESWDALMVPMCCGMEDGGLCVDGMMEDLGGIWGLEKEVMDYSGEEESWPGISNEETGPHGIPGNGGVGEKKKKTTLFPGCGTLKFDEPPIHLILSSSFLSITSIFFFP*
SbMYB47	evm.model.contig357.357	CDS	ATGGGAAGATCCCCTTGCTGTTCAAAAGTGGGGTTGAAGAGAGGACCCTGGTCCACCAAAGAAGATACCCTGCTTGCCAATTACATCCACCAGCATGGCGAAGGCCAATGGCGATCTCTTCCCAAGCAAGCTGGTACCTACTCTCTCTCTCTCTCTCTCTCTCTCTCACATTCTTGCATTAATCATTCATACACTGCTGCAGGGCTTTTGAGGTGTGGAAAGAGCTGCAGATTGAGATGGATGAATTACCTGCGACCAGGGATTAAGAGAGGGAACATCAGCGAAGACGAAGAAGATCTGATCGTACGGCTCCACGGGCTTTTGGGCAATCGATGGTCCCTCATCGCTGGGAGATTGCCAGGTCGAACCGACAATGAGATCAAAAACTATTGGAACACT…
		Protein	MGRSPCCSKVGLKRGPWSTKEDTLLANYIHQHGEGQWRSLPKQAGTYSLSLSLSLSHSCINHSYTAAGLLRCGKSCRLRWMNYLRPGIKRGNISEDEEDLIVRLHGLLGNRWSLIAGRLPGRTDNEIKNYWNTHLLKKLNTAGIKPIPHKPLPKKHRRTKAAPPPKPTTKDHADDAKLLPTKVYLPKPIRVSSSVFSRTESNDSLLSASTSSTAEKLPEVASYVPCPPLFELDDEGCGGDFLIGPALHHHSDSDSGDFNMWEKVYDEYLQLLL*
SbMYB48	evm.model.contig357.550	CDS	ATGGGCAGACAACCTTGCTGCGACAAACTCGGTGTGAAAAAGGGACCCTGGACCGCCGACGAAGACAAGAAACTCATCAACTTTATTCTTACCAATGGCCAATGCTGCTGGCGGGCTGTCCCCAAGCTCGCCGGCCTCCGCCGCTGCGGCAAGAGCTGCCGCCTCCGATGGACCAACTATCTCCGCCCCGATTTGAAGCGGGGACTTCTCAACGACGCTGAGGAGCAGTTGGTTATCGATCTTCATGCTCGACTTGGTAACAGGTGGTCCAAAATTGCAGCAAGATTGCCAGGAAGGACGGACAATGAGATCAAGAATCATTGGAACACTCATATTAAAAAGAAGCTTCTGAAAATGGGAATTGATCCAGTCACACACGAGCCCCTTCAAACGGAAACT…
		Protein	MGRQPCCDKLGVKKGPWTADEDKKLINFILTNGQCCWRAVPKLAGLRRCGKSCRLRWTNYLRPDLKRGLLNDAEEQLVIDLHARLGNRWSKIAARLPGRTDNEIKNHWNTHIKKKLLKMGIDPVTHEPLQTETSKARSNAPPITPEENSYSPTDQNSSSDESNLHETNLYENDPLISCLFRDDPPQVEFPWELPSSTESLNSFCASSWDENCQWLLDCQDFGIHDFGFDCFNDMEMDNALKSLEMVDKQ*
SbMYB49	evm.model.contig522.1101	CDS	ATGGTGATGGAGGGGAAGAGGAGAATGGTGCATTACAATGAGGCGAGTGAGATAAAGAAGGGGCCATGGAAAGCAGACGAGGATGAGGTGCTGATTAACCATGTCAAAAAATATGGGCCAAGAGACTGGAGCTCCATTCGATCCAAAGGCCTCTTACGGAGAACAGGGAAGTCGTGTCGTCTCCGTTGGGTCAACAAACTTCGACCCAACTTGAAGAATGGTGTGAAATTTTCTGCAGAGGAGGAGAGAACTGTGATTGAACTGCAAGCACAATTTGGGAACAAATGGGCAAAAATTGCTACTTATTTATCTGGGAGAACAGATAATGATGTGAAGAATTTTTGGAGTAGCAGGCAAAAGAGGCTAGCAAGGATTCTACAGACATCCACACCATCATCC…
		Protein	MVMEGKRRMVHYNEASEIKKGPWKADEDEVLINHVKKYGPRDWSSIRSKGLLRRTGKSCRLRWVNKLRPNLKNGVKFSAEEERTVIELQAQFGNKWAKIATYLSGRTDNDVKNFWSSRQKRLARILQTSTPSSSKSHKNSTKEVKVSHDSLLEVPNVSSSTEEESVTKSKSCSSHFGNSEAMVLPELMHPSMLSYEHAPFQFSCTPEKKPFIEPHSHLHFPSIHQMQRDFHLQEESQDFITRLGDPSFLDVFGNSSESALLPIEPSCFGPETCSQIAGKAGSRDIVTHDIFMDDFPPIDMFDPIEPLPSPSNWSSMN*
SbMYB50	evm.model.contig522.467	CDS	ATGGGAAGGTCACCTTGCTGTGAGAAAGCACACACGAACAAAGGCGCGTGGACTAAGGAAGAAGACGATCGTCTCATTGCTTATATACGCGCTCACGGCGAAGGCTGCTGGCGATCCCTCCCCAAGGCCGCCGGACTCCTCCGCTGCGGCAAGAGCTGCCGTCTCCGGTGGATCAATTACCTACGGCCTGATCTCAAGCGCGGCAACTTCACCGAGGAAGAAGATGAACTCATCATCAAACTCCATAGCCTCCTAGGCAACAAATGGTCGCTTATCGCAGGGAGATTGCCTGGGCGAACCGATAACGAGATAAAAAATTATTGGAACACGCACATACGAAGGAAGCTACTGAGCCGAGGCATCGATCCGACGACTCACAGAGCAATGAATGAGGCCGCA…
		Protein	MGRSPCCEKAHTNKGAWTKEEDDRLIAYIRAHGEGCWRSLPKAAGLLRCGKSCRLRWINYLRPDLKRGNFTEEEDELIIKLHSLLGNKWSLIAGRLPGRTDNEIKNYWNTHIRRKLLSRGIDPTTHRAMNEAASATQEATTISFSAANSKEDVKIVRVSKEGESPVREKCPDLNLELRISPPCEAQNQEGLKKITGGRESSSTLCFACSLGIQNSKDCSCHNIMVSGSSSSSGYDFLGLKPPVLDYRSLEMK*
SbMYB51	evm.model.contig522.154	CDS	ATGGCAGCGGCGAAGAATGGATCTGCCGACAGGATCAAGGGGCCGTGGAGTCCAGAGGAGGACGATTTGCTGCAGAAACTGGTGCAGCGCCATGGGGCGAGGAATTGGTCGCTCATAAGCAAGTCGATTCCGGGGAGATCGGGGAAGTCGTGTCGATTGAGGTGGTGCAACCAGCTATCGCCTGTAGTGGAGCACCGCCCGTTCACGGCGGAGGAGGACGTAATTATTCTGAAGGCGCATGCCGAGGTTGGGAACAAGTGGGCGACGATCGCGCGGCTGCTCAGTGGACGTACTGATAACGCCATCAAAAACCACTGGAACTCCACGCTGAAGCGGAGGTTCTCCGCCGAGGCGGAGGGGCGGCCGGCGCAGGTCCTGAGGCGAGGTGACAGCGGAGAT…
		Protein	MAAAKNGSADRIKGPWSPEEDDLLQKLVQRHGARNWSLISKSIPGRSGKSCRLRWCNQLSPVVEHRPFTAEEDVIILKAHAEVGNKWATIARLLSGRTDNAIKNHWNSTLKRRFSAEAEGRPAQVLRRGDSGDVSTAMMNGLSLNPTESFCHSDSDTSDSGYNVNLCFQNSPVLPPSESPPAAEESYDGDFTALTLSLPGTRSDSSSMNETGGNEYLLTSHRRREISHSPPAAEEEDRKKKPVPLGPELLSVMQEMIRTEVRNYLSEPKEIIPGVRRIAISKLHD*
SbMYB52	evm.model.contig527.160	CDS	ATGAATCCAGAAGAGAAGAGAAATATGATGTATGAATCAGAGGAAAGTGAGGTAAGAAGAGGGCCATGGACTCTTGAGGAAGACAATCTTCTTATTCATTATATAAGCTGCCATGGTGAAGGACGCTGGAATTCCTTAGCCAAATTTGCTGGGCTGAAGAGAACTGGAAAGAGTTGCAGATTAAGATGGTTAAATTATTTGAAGCCCGATATTAAGCGTGGAAACCTCACTCCACACGAACAGCTCTTGATTCTTGAACTTCATTCCAAATGGGGAAATAGATGGTCAAAAATAGCACAACATTTACCAGGGAGAACAGATAATGAAATAAAGAATTACTGGAGAACAAGGGTTCAGAAACAGGCACGACAACTCAAAGTCGATTCCAACAGCAAGAAA…
		Protein	MNPEEKRNMMYESEESEVRRGPWTLEEDNLLIHYISCHGEGRWNSLAKFAGLKRTGKSCRLRWLNYLKPDIKRGNLTPHEQLLILELHSKWGNRWSKIAQHLPGRTDNEIKNYWRTRVQKQARQLKVDSNSKKFVEAIRSYYHVGFPSFDMQELVAQEVSLPECHVAGDGLVWG*
SbMYB53	evm.model.contig271.24	CDS	ATGGGAAGGTACCCAAAGGTACAAGCAGTGAAGCATAGGAAGAAAGGGGGATGGTCAGATGAAGAAAACAAAAAGTTGAAGGATTTCATGAAGGATTATAATAGCATTGAAGCTGGGTTGAACTGGGAAATGATATCAAAGAAAGCTGGTCTTGATAGATGTGGAAAGAGTTGCAGATTGAGATGGAAAAATTATTTGAGCCCTCATATTAAAAGAGGAAACTTTTCTGATCAAGAAGAATCCATCATCATTCATTTTCAATCCCTTCTTGGAAACAAGTGGTCTGAAATAGCAGAGAAACTCCCAGGAAGAACAGACAACGAGATCAAGAACTTATGGAACACAAAACTCAGAAAGAAAGTACTTCATGAATCCCAATCTTCTTCTTCACAATATTCT…
		Protein	MGRYPKVQAVKHRKKGGWSDEENKKLKDFMKDYNSIEAGLNWEMISKKAGLDRCGKSCRLRWKNYLSPHIKRGNFSDQEESIIIHFQSLLGNKWSEIAEKLPGRTDNEIKNLWNTKLRKKVLHESQSSSSQYSQIPSPTHHHFLPYYFINNIFNYILLGFLNMPQIPEIAQNLPLQEQEMVMAPSPSFRFDDFAPHTNYLALDHAPFGGGCNYDLTQYCDDHMQLPPLTSAVDDEIPIATTDEFCVMDPYSMTSFEYDRLENHAGNAYSYNSYDHAPSSSSYFEDEFQS*
SbMYB54	evm.model.contig264.5	CDS	ATGGGGCACCATTCTTGTTGCAATCAGCAGAAGGTGAAGAGGGGGCTGTGGTCACCCGAAGAAGACGAAAAGCTCGTCCGATACATCACCACTCATGGCTATGGCTGTTGGAGTGAAGTCCCTCAGAAAGCTGGCCTTCAGAGATGCGGAAAAAGTTGTCGTTTGAGATGGATAAATTACTTGAGACCTGATATACGAAGGGGAAGGTTTACACCCGATGAGGAAAAGCTGATTATTAGCCTTCACGCTGCAGTTGGGAACAGATGGGCTCATATAGCGAGCCATTTTCCAGGAAGAACAGACAATGAGATAAAGAACTACTGGAATTCATGGATCAAGAAGAAGATACGAAAGGCGGCATCAACTACAGAAAGTAGTAGTCATCAACTAGAGTTGTTC…
		Protein	MGHHSCCNQQKVKRGLWSPEEDEKLVRYITTHGYGCWSEVPQKAGLQRCGKSCRLRWINYLRPDIRRGRFTPDEEKLIISLHAAVGNRWAHIASHFPGRTDNEIKNYWNSWIKKKIRKAASTTESSSHQLELFNQDLATIKPDVQEDMTTLFPLPAASTSSFMFDIGSSALELGTTAANNTCRLDQIFQEINTGLSSEAWQLNRNNDLHHQMLQYTNSLSTPLIDADNIENVMVPIEVQNSSCGINVGGISIGNEMNEWVDTQQIMIPSYFFWDQGEGQIGGDHEVIPTTSNMPPLISSFPSFL*
SbMYB55	evm.model.contig419.8	CDS	ATGGGCCACAGCGATACCAATGAGAGTGAAGATGGAGTTGTCTCTACTGATTCACTTCTGAGCAAAGATGGTGACAATTTTGGGGGAAGATCAAATGTGGGGATGGTTTTCAAAAAAGGCCCTTGGACACCTGCTGAGGATGCGATTTTGGTTGAATATGTGGAGAAGCATGGAGAAGGCAACTGGAATGCCATCCAGAAACTCTCGGGGCTTTCACGATGTGGTAAAAGCTGCCGGTTGCGGTGGGCTAACCATTTGAGGCCTAACCTCAAGAAAGGAGCATTTACATCAGAAGAAGAAAGGCTGATCATTGAACTTCATGTCAACATGGGAAATAAATGGGCGCGAATAGCTGCACATTTGCCTGGACGGACAGACAATGAGATCAAGAACTTTTGG…
		Protein	MGHSDTNESEDGVVSTDSLLSKDGDNFGGRSNVGMVFKKGPWTPAEDAILVEYVEKHGEGNWNAIQKLSGLSRCGKSCRLRWANHLRPNLKKGAFTSEEERLIIELHVNMGNKWARIAAHLPGRTDNEIKNFWNTRIKKCQRSGLPVYPPELCPQAQPENQGNFSSPGICGGEKGCHDILQTGGHKAQDVMLNSLNIFPYTEEYPYISASGFLINGFHCSPFHNIPGIIGWRKNTQNPNEIILGYGGGAADAPSFDNVHTDNCEGKLSQSFTPYFPYQPANTEQLLPIGINQDSHFMSNGFFSASKPFAGAEKMELPSLQYEETGLGVWDTAPESMDSFLYSTAAVPLPSDCLSPQNSGLLEALLDEAKALRKSSDKAPSSFFSTEYVTDCSAVETCYP…
SbMYB56	evm.model.contig61.50	CDS	ATGGGAAGATCACCATGTTGTGATAAAGATGGGCTCAAGAAAGGTCCATGGACGCCTGAGGAAGATACCAAGCTCATTCAATACATCCACACTCATGGCCCTGGAAACTGGAGAACCCTTCCCAAAAATGCTGGACTTCTAAGATGTGGCAAGAGTTGTCGCCTTCGTTGGACCAACTATTTAAGGCCCGATATCAAGAGAGGAAGATTTTCATTTGAGGAAGAGGAATCGATCATCCAACTACATAGTGTTCTTGGCAACAAGTGGTCTGCTATCGCGGCCCGTTTGCCTGGAAGAACAGACAATGAAATCAAGAACTTTTGGAACACACACATCAGAAAAAGGCTTCTAAGAAGTGGGATTGATCCAGTGACTCATGCACCTCGACTCGATCTTTTA…
		Protein	MGRSPCCDKDGLKKGPWTPEEDTKLIQYIHTHGPGNWRTLPKNAGLLRCGKSCRLRWTNYLRPDIKRGRFSFEEEESIIQLHSVLGNKWSAIAARLPGRTDNEIKNFWNTHIRKRLLRSGIDPVTHAPRLDLLDLSSLLNSPHLNLSNLVRLQTLLNPEALRIALNLLSSNNENPNVLLQKLQENHVFDSDHDQPPFFQPNDQLENVVGQQIPSNILNNSSLSNMQPQSSNTMGHLSMNSTNLNGQIFQDYLPTTTTSTTSTESLPHNPSLPSSFFYGVLDQMKTDLSENSSFDSVLSTPSASTFVNGSTEDEKESFCSNLLSTNDNYRIASIIDSLHKGQSWKTLSEKFTSFKFTIPIVEKILLQFKEPINSRKALNFFHWSAKEMHFEHGLSCYCLI…
SbMYB57	evm.model.contig61.193	CDS	ATGGGAAGATCACCATGTTGTGATAAAGATGGGCTCAAGAAAGGTCCATGGACGCCTGAGGAAGATACCAAGCTCATTCAATACATCCACACTCATGGCCCTGGAAACTGGAGAACCCTTCCCAAAAATGCTGGACTTCTAAGATGTGGCAAGAGTTGTCGCCTTCGTTGGACCAACTATTTAAGGCCCGATATCAAGAGAGGAAGATTTTCATTTGAGGAAGAGGAATCGATCATCCAACTACATAGTGTTCTTGGCAACAAGTGGTCTGCTATCGCGGCCCGTTTGCCTGGAAGAACAGACAATGAAATCAAGAACTTTTGGAACACACACATCAGAAAAAGGCTTCTAAGAAGTGGGATTGATCCAGTGACTCATGCACCTCGACTCGATCTTTTA…
		Protein	MGRSPCCDKDGLKKGPWTPEEDTKLIQYIHTHGPGNWRTLPKNAGLLRCGKSCRLRWTNYLRPDIKRGRFSFEEEESIIQLHSVLGNKWSAIAARLPGRTDNEIKNFWNTHIRKRLLRSGIDPVTHAPRLDLLDLSSLLNSPHLNLSNLIRLQTLLNPEALRIALNLLSSNNENPNVLLQKLQENHVFDSDHDQPPFFQPNDQLENVVGQQIPSNILNNSSLSNMQPQSSNTMGHLSMNSTNLNGQIFQDYLPTTTTSTTSTESLPHNPSLPSSFFYGVLDQMKTDLSENSSFDSVLSTPSASTFVNGSTEDEKESFCSNLLSTNDNYRIASIIDSLHKGQSWKTLSEKFTSFKFTIPIVEKILLQFKEPINSRKALNFFHWSAKEMHFEHGLSCYCLI…
SbMYB58	evm.model.contig206.120	CDS	ATGACGTCGTCGACGTCATGCAATGCAAAGGCGGAAGAGAGGGTGGTGGTGTATAAGAAAGGGGCGTGGAGCAAGGAGGAGGATGAGAAGCTGAGAAGAGCGGTGGAGGAATATGGGATCAAAAACTGGGTGAAGATGGAGAGGTTATCAGGTTTGGGGAGGCCGGCGAAGAATTGCAGGCTGAGATGGTTAAACTATTTGAGACCAAATCTGAAGAAACATCCATTCACGGAAGAGGAGGAGAAATTGATTATTGATTTGCATTTCAAACATGGCAACGCCTGGGCTCGCATTGCCTCCCAGGTAGCAGGGAGATCAGACAATGAGATAAAGAATTTCTGGCACAAGAGAGTGAAGAAATGCAAGAGAGAGAAGGTCCCAATTTACCCAACAACAAAA…
		Protein	MTSSTSCNAKAEERVVVYKKGAWSKEEDEKLRRAVEEYGIKNWVKMERLSGLGRPAKNCRLRWLNYLRPNLKKHPFTEEEEKLIIDLHFKHGNAWARIASQVAGRSDNEIKNFWHKRVKKCKREKVPIYPTTKSNMQQKQSHTNSTTNHSNQEPIIPNANANANNPNNTTWSCIIPSHTLNTVNNSHLPPSIPLHLPQTMIPSQFLSSPSTLLLTSTSSSSSQSPTTNHFSQHPTPPSPNTPTSLTISHHLRPPSSSQPPAASSTLFTKPPPILSERPFFRAASQLSPPSGDHSTSASASLVVNASPFLSPDSCAQIQWSSPMDSPRSTLKLNLSPQMPPQYSGFQLNSPTTPPLKVHSSFPVHTQSCFQSNLSIPDSTVQLNSSKQLELSQPMTVDTN…
SbMYB59	evm.model.contig260.14	CDS	ATGGGGCATCATAGTTGCTGCAATAGACAGAAAGTGAAGAGGGGTTTGTGGTCTCCTGAGGAAGATGAGAAGCTTATCAACTACATTTCTACCTATGGTCATGGCTGTTGGAGCTCTGTCCCAAGGCTTGCTGGGCTTCAAAGATGTGGGAAAAGCTGCAGATTGAGATGGATAAACTATCTGAGACCTGATTTGAGAAGAGGGAGTTTCTCTCGCCAAGAAGCTGCTATCATCATTGAGCTTCACAGACTCCTAGGAAACAAATGGGCTCAGATAGCAAAGCATCTCCCAGGAAGAACAGACAATGAAGTAAAGAATTTCTGGAACTCAAGCATCAAGAAAAAGTTAGTGGCAGCTGCTCAACAACAAACCATTCATCATAATCAAAATCAAAATCAA…
		Protein	MGHHSCCNRQKVKRGLWSPEEDEKLINYISTYGHGCWSSVPRLAGLQRCGKSCRLRWINYLRPDLRRGSFSRQEAAIIIELHRLLGNKWAQIAKHLPGRTDNEVKNFWNSSIKKKLVAAAQQQTIHHNQNQNQDHLFPNSTTTPTSTSSDQTPTFFINPNFIPLDHIPIPIPNPLQGFEEIMNYHANYHPILAYNNNNVINPPFPCNSNNIMLGSYDPPTPLLINSNLDQNLQPHSTITATASENDAIAPSSSATQDQAVPLLHGHGAGGSFSDFPPPPPSPMTYIESFIAALESPPGPASVGDSSTCSTPPLPCSSSSFLDDPTFVSIWATHP
SbMYB60	evm.model.contig34.129	CDS	ATGAAGAAGCAGCGGCGGCCGCCGAGGAAAGAAGTCAACAGAGGGCCATGGACGGCGGAGGAGGATCGGAAACTCGCCGGAGCCATCGATATCCACGGCCCTAAACAGTGGGCCACCATTGCTGCTAAAGCAGGGCTAGTTCGTTGCGCCAAGAGTTGCAGACTACGATGGATGAATTATCTGAGGCCAAACATTAAGAGAGGCAACATATCCGATCAAGAGGAGGACTTGATCATTAGGCTCCATAAGCTCCTCGGGAACAGATGGTCATTGATAGCAGCAAGATTGCCGGGTCGAACAGACAATGAGATCAAGAACTATTGGAAATACCATTTGAGCAAGAAGAAAGTGGAGAAAGGGGGATTGGTAGCAGGAATTGCAACAGAAATGGGGTCAAAG…
		Protein	MKKQRRPPRKEVNRGPWTAEEDRKLAGAIDIHGPKQWATIAAKAGLVRCAKSCRLRWMNYLRPNIKRGNISDQEEDLIIRLHKLLGNRWSLIAARLPGRTDNEIKNYWKYHLSKKKVEKGGLVAGIATEMGSKRDEQIEEEKVPSSDTRSGVEDSKPKSDGFDDFFDFSNENPSTLEWVTKFLKFSNA*
SbMYB61	evm.model.contig205.28	CDS	ATGGGTCGAAATTCTTGCAGTGTTAAACAGAAGCTAAGGAAAGGGTTATGGTCTCCTGAAGAAGATGAGAAACTGTATAACTACATTACCAGATTCGGTGTCGGTTGTTGGAGCTCCGTCCCTAAATTAGCAGGGTTGCAAAGATGTGGAAAGAGTTGTAGGCTAAGATGGATTAATTATTTAAGGCCTGATCTTAAGAGGGGCATGTTTTCACAAGAAGAAGAGGATCTCATCATCACTCTCCATGAAGCTCTTGGCAATAGATGGGCACAAATTGCATCACAATTGCCAGGTAGAACAGATAATGAAATCAAGAATTTTTGGAACTCATCTCTGAAGAAGAAGCTGATGAAGCAAGGGATTGATCCAAACACACACAAGGCGATAATCGAAACACAA…
		Protein	MGRNSCSVKQKLRKGLWSPEEDEKLYNYITRFGVGCWSSVPKLAGLQRCGKSCRLRWINYLRPDLKRGMFSQEEEDLIITLHEALGNRWAQIASQLPGRTDNEIKNFWNSSLKKKLMKQGIDPNTHKAIIETQVKDEKECEEYHLDNTGELQSSTTENLWSKQVYDPIFLEEFQESVDHNGYYSNLMRPYEPTSGFNSMPGLMSHDQQKVVETDYSDSSASRMSAYLMNESSSNSSNRIQTSNTNDAMDNVSGFSWDVENKMGLSAFDLQMSDEERKQFHDQSSEDFSDYALTSLSQELTHAFHHI*
SbMYB62	evm.model.contig205.54	CDS	ATGGAGTCCAATTCAATCCCCAGAAATGAACACATTGACCTTCCTCGACCAACCTGCCTCTCATCATCAAAAGGTTACCTTCAAGATATCCTAAATCCTGATCAGTTCTCCTTGACAACTTCACTTAATTTGGGTACTGGGATACAAACCAACTTCTTTGATCCCTTTGATCCCTTTTGCAATGGCTCCTCTACAGATTTCAATTTATTCGAGCTTGAGCCTCACGAGGAGAATAACAACATAACTGCAGCTATGCATGATTTTCAGAGTGGTGGATTCTTGAACTTCCCAAACAGGAAAGATTCATTCATGGAAATTGAAACAGCTTTAGACTACCATGAGACAACTCCTTTATGCTTTGTTGTTCCTGATGAGATGTCTTGTGTGACTGCTGATAAT…
		Protein	MESNSIPRNEHIDLPRPTCLSSSKGYLQDILNPDQFSLTTSLNLGTGIQTNFFDPFDPFCNGSSTDFNLFELEPHEENNNITAAMHDFQSGGFLNFPNRKDSFMEIETALDYHETTPLCFVVPDEMSCVTADNPAFLKDHGSKCSNKSTQNNNSKQSGSVSMKKCTRGRKKSKSSKGQWSTEEDRLLIYLVEQYGVRKWSNIAQMLKGRIGKQCRERWHNHLRPDIKKDVWTEEEDRILIEVHAQVGNKWAEIAKSLPGRTENTIKNHWNATKRRQFTKRKCRTKWPKPSCLLQNYIKSLNFEKESISKDIEPPAATDSEIVNNDSIGAPQNFEIGSSLDEHIVPEFDFDEVPEFSFDDDNLFKESSMDLLLNDMPFGPAPEIEDEPCFDNTEYMFDML…
SbMYB63	evm.model.contig433.81	CDS	ATGGGAAGGCCTCCTTGCTGTGATAAAATTGGTGTGAAGAAAGGGCCATGGACTCCTGAAGAAGACATCGTCTTGGTTTCTTACATTCAAGAACATGGTTTGCTGAGATGTAGCAAGAGCTGCCGGCTCCGGTGGACTAATTATCTCCGGCCAGGAATCAAACGTGGCAACTTCACCCAACATGAAGAGAAGATAATCATCCATCTCCAAGCTCTTCTTGGCAACAGATGGGCTGCTATAGCTTCATATCTTCCACAGAGAACAGACAACGACATCAAGAACTATTGGAACACACACTTGAGAAAGAAGCTTGGGAAGGTTGAAGGGCATGGTGAGAAGAGTGAAAATGGGAGTTCATCTGATTCTCAATCCACTTCAAAGGGCAAGTGGGAGAGGAGG…
		Protein	MGRPPCCDKIGVKKGPWTPEEDIVLVSYIQEHGLLRCSKSCRLRWTNYLRPGIKRGNFTQHEEKIIIHLQALLGNRWAAIASYLPQRTDNDIKNYWNTHLRKKLGKVEGHGEKSENGSSSDSQSTSKGKWERRLQTDIHTAKQALCEALNLDKSGKISESKLFSMCAESRPCTMYASNAENIARLLDKWMKKSPEKVPEVCSLSRSTTQSTNNPSTGLSSSPSEGAMSTTFLSYNSSICEEDQDERKPNWETQMPFSLLEKWFFDDTGGQGQDGDFMEMALRETADLF*
SbMYB64	evm.model.contig535.20	CDS	ATGGTGCGTACGCCTTGCTGTGAGAAAGCTCACACCAACAAAGGTGCTTGGACTAAGGAAGAAGATCAGCTCCTCCTCGATTATATTCGTATCCATGGTGAAGGCAACTGGCGTTCCCTCCCTAAAGCTGCTGGATTGCTCCGGTGTGGGAAGAGCTGCAGATTGAGATGGATCAATTATCTGAGGCCTGATGTGAAGAGGGGCAATTTCTCTGCAGATGAAGATGAGGTCATCATCAAGCTCCATAGCCTCCTCGGAAACAGATGGTCTTTAATAGCAGGAAGATTGCCCGGAAGAACAGACAACGAAATCAAGAACTACTGGAACACACACATCCGACGCAAGCTTATCAGCACCGGCATCGACCCCCAAACTCACCGCCCACTCAACTCCGCCGCC…
		Protein	MVRTPCCEKAHTNKGAWTKEEDQLLLDYIRIHGEGNWRSLPKAAGLLRCGKSCRLRWINYLRPDVKRGNFSADEDEVIIKLHSLLGNRWSLIAGRLPGRTDNEIKNYWNTHIRRKLISTGIDPQTHRPLNSAAKPNSEEKPIIISMIHPTKIFSFPTPDTSSSIQEDTNCNSTTTEESPPPPPPPDYGADASLDLELSIGLPFQSKYTNTPSFKSLNEFLRQPAAAGVAPPPPPPPSMCMCRTLGFQKGRFCSICQCRNRSYRHS*
SbMYB65	evm.model.contig414.18	CDS	ATGGTGCGTACGCCTTGCTGTGAGAAAGCTCACACAAACAAAGGTGCTTGGACTAAGGAAGAAGATCAGCTCCTCCTCGATTATATTCGTATCCATGGTGAAGGCAACTGGCGTTCCCTCCCTAAAGCTGCTGGATTGCTCCGGTGTGGGAAGAGCTGCAGATTGAGATGGATCAATTATCTGAGGCCTGATGTGAAGAGGGGCAATTTCTCTGCAGATGAAGATGAGGTCATCATCAAGCTCCATAGCCTCCTCGGAAACAGATGGTCTTTAATAGCAGGAAGATTGCCCGGAAGAACAGACAACGAAATCAAGAACTACTGGAACACACACATCCGACGCAAGCTTATCAGCACCGGCATCGACCCCCAAACTCACCGCCCACTCAACTCCGCCGCC…
		Protein	MVRTPCCEKAHTNKGAWTKEEDQLLLDYIRIHGEGNWRSLPKAAGLLRCGKSCRLRWINYLRPDVKRGNFSADEDEVIIKLHSLLGNRWSLIAGRLPGRTDNEIKNYWNTHIRRKLISTGIDPQTHRPLNSAAKPNSEEKPIIISMIHPTKIFSFPTPDTSSSIQEDTNCNSTTTEESPPPPPPPPHEPDYGADASLDLELSIGLPFQSKYTNTASFKSLNEFLRQPAAAGVVAPPPPSMCMCRTLGFQKGRFCSICQCRNRSYRHS*
SbMYB66	evm.model.contig305.47	CDS	ATGTCTTGGGGGGTACACATGGGGTGGGGAGGCATTGAAGAAGTGTGGAGAAAAGGGCCTTGGACTGCTCAAGAAGATAGGTTGCTTATTGAGTATGTCAAAATGCATGGTGAAGGTAGATGGAACAATGTCTCTAGGCTTGCTGGATTGAAAAGGAATGGTAAGAGCTGTAGATTGAGATGGGTGAACTACTTGAGGCCAGACCTAAAGAGAGGGCAAATAACCCCTCATGAAGAGAGAATAATAGTCGAACTACACGCCAGATGGGGCAACAGATGGTCCACAATTGCAAGAAGCCTGCCAGGCAGAACAGACAATGAGATCAAGAACTATTGGAGAACTCATTTCAAGAAAAAGGGCAAATCCTCTTCAGACAGCCCAGAAAAGGCCCAGGCCAGG…
		Protein	MSWGVHMGWGGIEEVWRKGPWTAQEDRLLIEYVKMHGEGRWNNVSRLAGLKRNGKSCRLRWVNYLRPDLKRGQITPHEERIIVELHARWGNRWSTIARSLPGRTDNEIKNYWRTHFKKKGKSSSDSPEKAQARLLRRQQIMSLLLDESDNKVPSFTQLRQEIMCAPGAPDEHGLLYSMINNYGTVPEASNEDMIIWDGLWNLDDFHGSITGKANNFQHNLATTFY*
SbMYB67	evm.model.contig600.47	CDS	ATGGAGTCCAATTCAATCCCCAGAAATGAACACATTGACCTTCCTCAACCAACCTGCCTCTCATCATCAAAAGGTTACCTTCAAGATATCCTAAATCCTGATCAGTTCTCTTTGACAACTTCATTTAATTTGGGTACTGGAATACAAATCAACTTCTTTGATCCCTTTGATCCCTTTTGCAATGGCGCCTCTACAGATTTCAATTTATTCGAGCTTGAGCCTCACAAGGAGAATAACAACATAACTGCAGCTATGCATGATTTTCAGAGTGGTGGATTCTTGAACTTCCCAAACAGGAAAGATTCATTCATGGAAATTGAAACAGCTTTAGACTACCATGAGACAACTCCTTTATGCTTTGTTGTTCATGATGAGATGTCTTGTGTGACTGCTGATAAT…
		Protein	MESNSIPRNEHIDLPQPTCLSSSKGYLQDILNPDQFSLTTSFNLGTGIQINFFDPFDPFCNGASTDFNLFELEPHKENNNITAAMHDFQSGGFLNFPNRKDSFMEIETALDYHETTPLCFVVHDEMSCVTADNPAFLKDHGSKCSNKSTQNNNSKQSGSVSMKKCTRGRKKSKSSKGQWSTEEDRLLIYLVEQYGVRKWSNIAQMLKGRIGKQCRERWHNHLRLDIKKDVWTEEEDRILIEVHAQVGNKWAEIAKSLPGRTENTIKNHWNATKRRQFTKRKCRTKWPKPSCLLQNYIKSLNFEKESISKDIEPPAATDSDIVNNDSIGAPQNFEIGSSLDEHIVPKFDFDEVSEFSFDDDNLFKESSMDLLLNDMPFGPAPEIETGKIHSWILKQL*
SbMYB68	evm.model.contig600.126	CDS	ATGGAAGTGTGTTGCTCAGTGAGTTCGTCTTCCTCGGACTCCTCCTCGGATTGGTCGAGCAAAAGTGAAAGGAAGGGAGAGAAGTGTGAGAAAATCAAGGGGCCATGGAGCGCGGAGGAGGACAAGATCCTGACCCGTTTGGTGGACCGATACGGGGCCCGAAACTGGTCCTTAATAAGCAAGTACATCAAGGGAAGATCGGGAAAATCATGCAGGCTGCGGTGGTGCAACCAGCTGAGTCCAAATGTGGAGCACCGCCCCTTCTCCACGGCGGAGGACGACACCATTTTGGCGGCGCACCACCACTACGGCAACCGCTGGGCCACCATCGCGCGCCTGCTCCCCGGCCGTACGGACAATGCCGTCAAAAACCACTGGAATTCCACCCTGAAGAGGAGA…
		Protein	MEVCCSVSSSSSDSSSDWSSKSERKGEKCEKIKGPWSAEEDKILTRLVDRYGARNWSLISKYIKGRSGKSCRLRWCNQLSPNVEHRPFSTAEDDTILAAHHHYGNRWATIARLLPGRTDNAVKNHWNSTLKRRYEQQQQQRRRSIDDVSGEDPMTALSLAPPGIGCGGAGERRSEDLPAGFWDAMRNVIAREVRDYVTTSFPEETSSGFHL*
SbMYB69	evm.model.contig600.166	CDS	ATGGATCAGGATGGTAAAGTATCGAGCAATTACAAAGAGATGATTGAAGATGAAATGGAGGTAAGAAGAGGGCCATGGACCGTTGAAGAAGACTTCACCCTCATCAACTACATAGCCCATCATGGTGAAGGCCGTTGGAACTCACTCGCTCGCTCTGCTGGTCTAAAGAGAACAGGAAAGAGTTGCAGATTAAGATGGTTGAACTATTTGCGGCCCGATGTCCGGCGAGGGAACATCACCCTGGAAGAACAGCTTCTGATTCTTGAACTCCATTCTCGATGGGGCAATCGATGGTCAAAGATCGCGCAGCATTTGCCAGGCAGAACAGACAATGAGATAAAGAACTATTGGCGAACACGAGTCCAAAAGCATGCCAAGCAGCTCAAATGTGACGTCAAC…
		Protein	MDQDGKVSSNYKEMIEDEMEVRRGPWTVEEDFTLINYIAHHGEGRWNSLARSAGLKRTGKSCRLRWLNYLRPDVRRGNITLEEQLLILELHSRWGNRWSKIAQHLPGRTDNEIKNYWRTRVQKHAKQLKCDVNSKQFKDTMRYLWMPRLVERIQAAASSTTTTTTLPPPNNNSSATATAAAASSDSFVSECYNNYEGGKSQEYYNPPNPALTCGDESSPTTTAYFDQGLDFMEHSSHWMDGADASDSLWNVVDDMWFLQYNQFNTNL*
SbMYB70	evm.model.contig600.201	CDS	ATGGGGAGAAGGCCGTGTTGCGAGAAGATCGGCATAAAGAAAGGCAAATGGACTATGGAAGAAGATGAGAAACTTACCAACTACATTAAAGCCAATGGAGAAGGCTCTTGGAGTTCACTATCTAAGAATGCAGGTTTGTTGAGATGTGGAAAAAGTTGTCGATTGAGATGGATGAACTACTTAAGAGGAGATTTGAAGAGAGGGAAATTTTCTGTAGAAGAAGAGGAGACCATTGTGAAGTTGCACAACTCCTTGGGAAATAGGTGGTCATTGATTGCAAGCAATTTACCAGGGAGAACTGACAATGAAATAAAGAATCACTGGAACTCTCATTTGAGAAGAAACATCTACAGATTTAGATATGTGGTTAAATCCAAACTCCCTGCATCAGATATGATC…
		Protein	MGRRPCCEKIGIKKGKWTMEEDEKLTNYIKANGEGSWSSLSKNAGLLRCGKSCRLRWMNYLRGDLKRGKFSVEEEETIVKLHNSLGNRWSLIASNLPGRTDNEIKNHWNSHLRRNIYRFRYVVKSKLPASDMIKMVETGDEREGRLSRAVANKYNTNTTSHNNDNDMDRPDTLEKQDNETYASINGSFTPSSSIKDDYVRDDMVKSADSAMMNDEQDYGAIWSLDFEMGDMYSSSSPILSYFNDDVLHLDDWV*
SbMYB71	evm.model.contig139.232	CDS	ATGGGAAGGCATTCTTGCTGTTACAAACAGAAGTTAAGAAAAGGGCTTTGGTCACCTGAGGAAGATGAGAAGCTGATAAAGCACATAACCAAATTTGGCCATGGCTGCTGGAGCTCAGTCCCTAAACTTGCTGGGCTCCAAAGATGTGGCAAGAGCTGTCGGTTGCGATGGATCAACTACTTGAGGCCCGATTTGAAACGAGGAACCTTTTCACAAGAGGAAGAGAATTTGATCATTGAGTTGCATGCAGTTCTTGGCAATAGGTGGTCGCAGATTGCGGCGCAGTTGCCGGGAAGAACGGACAATGAGATCAAGAATCTGTGGAACTCTTCGATCAAGAAAAAGCTAAGGCAAAAAGGGATTGACCCCAACACACACAAACCCTTGTCCGAGGTTGGG…
		Protein	MGRHSCCYKQKLRKGLWSPEEDEKLIKHITKFGHGCWSSVPKLAGLQRCGKSCRLRWINYLRPDLKRGTFSQEEENLIIELHAVLGNRWSQIAAQLPGRTDNEIKNLWNSSIKKKLRQKGIDPNTHKPLSEVGHDEKGSGSSKNNNEKTSEGSSDVSFDVSEKPSSAVDVRYPPLLENNNSLPVSSNTTSSQHEFFLNRFIASSKPDLSSGLVSFMNPGYGPSTGLSMNPNSNLFFNANTSSNPDHHNLLLKPCLNFPSDQGSASFSAVKFEAWESSNNGGRAGNNQQQLQSIFESEINTEDIKWSEYLHTPFFLANSIHNHNHNHNHNPSIQYHHLHQQDHVYGQAAKSPPSSEVHFGGEASLQSLQAAEIYSKNFHGATFGQFS*
SbMYB72	evm.model.contig524.8	CDS	ATGGGGAGAGCTCCTTGCTGTGACAAAGCAAATGTGAAGAAAGGGCCATGGTCGCCTGAAGAAGATGCCAAGCTCAAGACCTACATCGACCAGCACGGCACCGGCGGCAACTGGATCGCCTTGCCTCAAAAGATCGGCCTAAAGAGATGCGGCAAAAGCTGCCGCCTGAGATGGCTCAACTACCTCCGACCAAACCTCAAACATGGAGCCTTCTCTCTCGAGGAAGATCGCATTATCTGCACTCTCTATATCACCATTGGTAGCAGATGGTCCATCATCGCTGCCCAGTTGCCTGGAAGAACTGATAACGACATCAAGAACTACTGGAACACGAGGTTGAAGAAGAAACTCCTCGGAAAGCAGCGAAAAGAGAAGCTTGGAAGGGGAAGAATATCAAGA…
		Protein	MGRAPCCDKANVKKGPWSPEEDAKLKTYIDQHGTGGNWIALPQKIGLKRCGKSCRLRWLNYLRPNLKHGAFSLEEDRIICTLYITIGSRWSIIAAQLPGRTDNDIKNYWNTRLKKKLLGKQRKEKLGRGRISRKQYSGETSSAAHLPLAAQPPLPYFIEDPRLNDHASIRKLLLKLGGRFSTDQEYHEQIKLQYPAIDEALTQPLYNINHPDIDLLPCFDQIIPNFPDGPALMSVPRFDMVGNGLLPPSSVDHDLNPQKLQGLEFFYDDFINGGESMEVNSLMFAGSNSDQGFLQGPTMEELAVDHKMRYPGTQ*
SbMYB73	evm.model.contig8.96	CDS	ATGGGTCGATCCCCTTGCTGTGAAAAAGCCCACACCAACAAAGGTGCTTGGACTAAAGAAGAAGACCAGCGCCTGATCAGCTACATCCGCGCCCACGGTGAGGGCTGCTGGCGTTCCCTCCCCAAAGCAGCTGGATTGCTTAGGTGTGGCAAGAGCTGCAGATTGAGATGGATTAATTATCTGAGACCTGATTTGAAAAGAGGCAATTTCACTGAAGATGAAGATGAGATTATCATCAAACTCCATAGTCTTCTTGGAAATAAATGGTCTTTGATAGCTGCGAGATTGCCAGGAAGAACAGATAATGAAATCAAGAATTATTGGAACACACACATCAAACGCAAGCTTATTAGCCGAGGCATAGACCCTCAAACCCACCGCCCGCTCAACTCCGCCGCC…
		Protein	MGRSPCCEKAHTNKGAWTKEEDQRLISYIRAHGEGCWRSLPKAAGLLRCGKSCRLRWINYLRPDLKRGNFTEDEDEIIIKLHSLLGNKWSLIAARLPGRTDNEIKNYWNTHIKRKLISRGIDPQTHRPLNSAAVSAAAPAAKACLDFRNSTPPPVKEEPTNNISVPTTDNSSSVDNTKCSSSTTEESQPPPAPPQEDGGAVDLELSIGIPSQPKYAKSASFSLSSSWAESKSFYDFLKPEAAAEAETPPTAAAAATCVCWQLGFQKGQLCSNCQSFNGLYRYC*
SbMYB74	evm.model.contig57.4	CDS	ATGGCGGCGAGAAACGAATCGGATCGGATTAAGGGCCCGTGGAGCCCGGAGGAGGACGAGTTGTTGCAGAGGTTGGTGGAGAAGCACGGCCCGAGGAACTGGTCCCTCATCAGCAAATCGATTCCCGGCCGGTCCGGGAAGTCGTGCCGCCTGCGGTGGTGCAACCAGCTCTCGCCGCAGGTGGAGCATCGGGCCTTCACGCCCGAAGAAGACGAGACGATTATTCGGGCCCACGCCAAGTTCGGCAACAAGTGGGCCACCATAGCCCGCCTCCTCTCGGGTCGGACCGATAACGCGATCAAGAACCACTGGAACTCCACTCTCAAGCGTAAGTGCGTTTCCATGTCCGAGGAGTTTAACAACTTCGACCCCGACGCTCAGCCGCCGCTCAAGCGGTCC…
		Protein	MAARNESDRIKGPWSPEEDELLQRLVEKHGPRNWSLISKSIPGRSGKSCRLRWCNQLSPQVEHRAFTPEEDETIIRAHAKFGNKWATIARLLSGRTDNAIKNHWNSTLKRKCVSMSEEFNNFDPDAQPPLKRSASVGPGSNISTSGFCFNPGSPTESDVSDSSHSGHHVYRPIPRTGGISPPDHQPDPITSLSLSLPGCDTNPTEPSNPDPITVLDSALIPGPVLPIYPIQMIPSHPPPPPPPPPPQQPADMGTAAEKQFFSTEFLSVMQEMVKKEVRNYMAGIEQNGLCMQSEAIRNAVVKRMGISKID*
SbMYB75	evm.model.contig155.238	CDS	ATGGAGCATCAAGATGGCATGGTTTCAAGAAACTACAACCAACAAAGTGATCAAGAAGAATCAAATATGGACCTAAGAAGAGGGCCATGGACCGTTGATGAAGACTTCACTCTCATCAACTACATAGCCCACCATGGCGAAGGCCGATGGAACTCTCTTGCTCGTTGTGCCGGGCTCAAAAGAACTGGCAAAAGCTGCAGATTGAGATGGTTGAATTACCTTCGCCCAGATGTTCGTCGCGGAAACATCACCCTCGAAGAACAGCTCCTCATTCTTGAACTCCACTCTCGTTGGGGAAATAGGTGGTCCAAAATAGCACAACATTTACCCGGAAGAACCGACAACGAGATCAAGAATTACTGGAGAACACGAGTTCAAAAGCATGCCAAGCAGCTCAAA…
		Protein	MEHQDGMVSRNYNQQSDQEESNMDLRRGPWTVDEDFTLINYIAHHGEGRWNSLARCAGLKRTGKSCRLRWLNYLRPDVRRGNITLEEQLLILELHSRWGNRWSKIAQHLPGRTDNEIKNYWRTRVQKHAKQLKCDVNSKQFKDTMRYLWIATTGREDPGRRPPEAEAPPPPPPASIISTWAPLKSRCHTPPPIGYHIHTGKLERRRVVGLLRDAEQPGMDGGDVSDSLWSVDDMWLLQQQFNNN*
SbMYB76	evm.model.contig106.115	CDS	ATGGTGAGGCCTCCTTATTTTGACAGCAATGGTGTGAAGAAAGGTGCTTGGAGCAAAGATGAAGATGATATGTTAAGAGCTTATGTGGAGCGATTCGGCCACCCTAACTGGCGTTTGCTACCCTTCCTTGCCGGAATCCCGAGATGTGGGAAGAGTTGCAGACTAAGGTGGATGAATTACTTGAAGCCCGGGCTTAAAAGAGGAAGGTTCAGTAAGCATGAAGAGGATCTCATCATCAGATTACACAACCAGCTTGGAAACAAGTGGTCAGCCATAGCTGCAAAGTTCCCTGGAAGAACTGACAATGAAATCAAGAATTATTGGCATGCCCACATTGAGAAACGACGCAAACAAAATGGCGATGATCATCATACTAGTGTTGGAGATCTAGCGAGGAGG…
		Protein	MVRPPYFDSNGVKKGAWSKDEDDMLRAYVERFGHPNWRLLPFLAGIPRCGKSCRLRWMNYLKPGLKRGRFSKHEEDLIIRLHNQLGNKWSAIAAKFPGRTDNEIKNYWHAHIEKRRKQNGDDHHTSVGDLARRMEEQSSCDEQDYDDDDNDDEGAAMEDDHVNVVVVSPQSSLSDAQNMDISPCLVNNAALQVAPDHHHQAPTFVDQECYDDIGMYMIHIDIYSQPELLRMIWSQEDTFDVQLW*
SbMYB77	evm.model.contig106.140	CDS	ATGGGAAGATCACCTTGTTGTGACAAAAATGGTCTGAAAAAGGGGCCATGGACACCTGAGGAAGATTTCAAGCTTACTCAGTACATTCAGATGCATGGCCCCGGCAATTGGAGAGCTCTTCCCAAAAATGCTGGCCTTCAAAGATGTGGGAAGAGCTGTCGTCTTCGTTGGACTAACTACTTGAGGCCTGATATCAAACGAGGAAGATTCTCATTCGAAGAAGAGGAAACCATTATCCAACTCCACAGTGTTCTTGGCAACAAGTGGTCCGCCATCGCGGCCCGTTTGCCAGGAAGAACGGACAATGAAATAAAGAACTACTGGAACACACACATCAGAAAGAGGCTGCTTCGAATGGGAATTGATCCAGTGACTCATGCACCACGCCTGGACCTATTA…
		Protein	MGRSPCCDKNGLKKGPWTPEEDFKLTQYIQMHGPGNWRALPKNAGLQRCGKSCRLRWTNYLRPDIKRGRFSFEEEETIIQLHSVLGNKWSAIAARLPGRTDNEIKNYWNTHIRKRLLRMGIDPVTHAPRLDLLDISSLLTMSTSHYNLSNLIRLQTLVNPEALSLAMTLLSSNNDNNQLLNPQLQSQGAPLIQPNQFDNINNVAMPTSSFHDQLFFQDSCNNLLPYTTTSTPSTSTDQALPTNAPPAGFCYGISDQKRAELSDNSSFDQSLNSTSSNTNNNNNSSHSFGFDSVLSSPLSSPLNPAFINLGNEDEIRENVGSNLFKFEIPESFDFDDFM*
SbMYB78	evm.model.contig106.147	CDS	ATGGTGAGGCCACCTTGTGTTGACAGCAATGGAATGAAGAAGGGTGCTTGGAGTGAAGAAGAAGATGACAAGTTGAGGGCCTATGTTATGAGATATGGACACTGGAACTGGAGATTGCTCCCCAAATATGCTGGGTTAGCAAGATGTGGCAAGAGCTGCAGATTAAGATGGGTGAATTACTTGAAACCAGGAGTGAAAAGGGGGGGCTTTGACAAGGAAGAAGAAGAGCTCATCATCAAATTGCATGCCCAGCTTGGAAACAAGTGGTCAGCCATTGCAGCAAAGCTGCCTGGAAGAACTGACAATGAGATCAAGAACTTTTACCACACCCGGATTGAGAAAACCCGAAAACGGAGCAGTACTACTCCATCATCCAAATCGGGACATGATCATAGTGAT…
		Protein	MVRPPCVDSNGMKKGAWSEEEDDKLRAYVMRYGHWNWRLLPKYAGLARCGKSCRLRWVNYLKPGVKRGGFDKEEEELIIKLHAQLGNKWSAIAAKLPGRTDNEIKNFYHTRIEKTRKRSSTTPSSKSGHDHSDDQDYCSLKGFDSNKIQESTPSFDHHNSSSHEITESSEVDLWSDLFLTDTNCNIQNDGFPKSIHHEDLLISPHEALHYSGLSSSDSSYMSALDWIGDDEHSIMSSEYVVPSIQGSFWNESSSSNHPSGESPTQEQGLGDFYDPLFHDCFDYGMNLFS*
SbMYB79	evm.model.contig106.188	CDS	ATGGCCCCTGATGTTAGTGGAGGTTTAAGGAACAGTAGTAGCAGTGGATCATCACCGGAGAATTGGAAAAACAGGCAGCATGATCATCATCATCATCATGTCCTAAAGAAAGGGCCATGGACGGCATGTGAGGACACGTTGTTGGTGGAATACGTGAAGAAACATGGAGAAGGGAACTGGAACGCTGTCCAGAGGAATTCTGGTCTGCTGAGATGTGGCAAGAGCTGTCGGCTGAGATGGGCTAACCATTTGAGGCCTAATCTCAAGAAAGGTGCCTTCACTCCTGATGAAGAAACCCTCATCGTTCATCTTCATTCCAAGCTCGGCAACAAATGGGCTCGCATGGCTGCTCAGCTGCCTGGAAGAACAGACAATGAAATCAAGAACTACTGGAACACC…
		Protein	MAPDVSGGLRNSSSSGSSPENWKNRQHDHHHHHVLKKGPWTACEDTLLVEYVKKHGEGNWNAVQRNSGLLRCGKSCRLRWANHLRPNLKKGAFTPDEETLIVHLHSKLGNKWARMAAQLPGRTDNEIKNYWNTRLKRRQRAGLPIYPHELAQQEPPRNGQTPFSVTPPTISSPFLNHHLYGGGAALALSLKGSPFSDQVNRLMPITSLARFNSALINYGLLNSGPEMGVFGPSSAQSGASSNEFVMATTSSEGAEDYDQLEPGFDQQRNRSGLLQDLFQESQALVYAVKPEEPFISADGSVEYESAALGFGHGVANCHDNYEGPETKASKEGIAAMDDDLMNLLDNFPLSVPIPDWDGGDGTSNAVESQPDSSEYNPVTNSRGAADQDRDFGSSNCLWN…
SbMYB80	evm.model.contig106.251	CDS	ATGGGAAGAGCTCCTTGCTGTGACAAAGCAAATGTGAAGAAAGGGCCATGGTCGCCTGAAGAAGATGCTAAACTCAAGGACTTCATCGAGAAATTTGGCACTGCTGGAAATTGGATTTCTCTCCCTCTAAAAGCTGGTCTGAAAAGATGTGGAAAGAGCTGCAGATTGAGGTGGCTTAACTATCTGAGGCCCAACATTAAGCATGGTGAATTCTCTGAGCAAGAAGACACAATAATCTGCAATCTATATGCAACCATTGGAAGCAGGTGGTCGATCATAGCTGCTCAGTTACCAGGAAGAACAGACAATGATATCAAGAACTATTGGAACACCAAACTGAAGAAGAAGCTCTTGGGAAACCTGATGATGTCATCATCAAACCAGGCCAAATTATTACAC…
		Protein	MGRAPCCDKANVKKGPWSPEEDAKLKDFIEKFGTAGNWISLPLKAGLKRCGKSCRLRWLNYLRPNIKHGEFSEQEDTIICNLYATIGSRWSIIAAQLPGRTDNDIKNYWNTKLKKKLLGNLMMSSSNQAKLLHPFSSLPQSQTLSSLSQLYTSFYNQATKSLSMDPIPAPQNVLFNANYSDNPPVLYPYYQQSNQDDEGFMDFQFCPMKDNMLMFGAGNEASCSSSDGSFQGFMAGENNRFVIEDPLMDHKGHVENSELQYDIEEVKQLIKTTGSNHGCNNNLLFSTDEIKIEEGQVYYYS*
SbMYB81	evm.model.contig221.99	CDS	ATGGATAAAATACCATGCAACTTCCAAGTGGATGTTGAAGTGAGGAAAGGGCCATGGACAATGGAAGAAGATCTTATTCTCATAAACTACATTGCTAAACATGGAGAAGGTGTTTGGAATTCCCTAGCTCGATCTGCTGGTTTAAAACGCACCGGGAAAAGTTGCCGACTACGGTGGCTAAATTACCTCCGGCCAGATGTCAGACGCGGAAATATTACGCCGGAAGAACAACTTGTGATTTTAGAGCTGCATGCTAAGTGGGGAAATAGGTGGTCGAAAATTGCAAAACATCTGCCTGGAAGAACAGATAATGAGATAAAGAATTATTGGAGAACCCGGATTCAAAAGCATATAAAGCAAGGTACAAGCTTCACAGCCCAAGGTACAAACGAAGTTGCC…
		Protein	MDKIPCNFQVDVEVRKGPWTMEEDLILINYIAKHGEGVWNSLARSAGLKRTGKSCRLRWLNYLRPDVRRGNITPEEQLVILELHAKWGNRWSKIAKHLPGRTDNEIKNYWRTRIQKHIKQGTSFTAQGTNEVASSCLPADHAVGQSYSPITTNSFHGNMPNFQTPDFPTQSNLDNIWSMEDLWSMQLLNGN*
SbMYB82	evm.model.contig221.170	CDS	ATGGGGAGGCCACCTTGCTGTGATAAAGTGGGAGTGAAGAAAGGGCCTTGGACTCCTGAAGAAGATATAATGTTGGTTTCTTATGTTCAAGAAAATGGGCCTGGAAATTGGAGGGCTGTTCCAACTAATACTGGGCTAAGGAGATGCAGCAAAAGTTGCAGATTAAGGTGGACTAATTATCTCAGGCCCGGGATTAAGAGGGGTACTTTCACTGATCAAGAAGAAAAGATGATAATTCAGCTTCAAGCCCTTCTTGGAAACAAATGGGCTGCTATAGCTTCATATCTCCCAGAAAGAACAGACAATGACATAAAAAACTACTGGAACACCCATCTGAAAAAGAAGCTGAAAAAACTCGAAACCGGATCCGGTGATCGAACCAGCCGAGCCGAGTCGAGT…
		Protein	MGRPPCCDKVGVKKGPWTPEEDIMLVSYVQENGPGNWRAVPTNTGLRRCSKSCRLRWTNYLRPGIKRGTFTDQEEKMIIQLQALLGNKWAAIASYLPERTDNDIKNYWNTHLKKKLKKLETGSGDRTSRAESSSPHHHSISRGQWERRLQADINTAKQALQDALSVEDTLSGLSHFGLSNSEPVPMTPSYASSTENIARLLKGWAKHSTKPEDSKSSSSNCTMVMDSSCSGEIINGDHDPKAGIDLSEAFESLFGFESFVESSNSDELSRSTSPSLVAKPGPNGAGPLSVLENWLLDDHGKDYLESFSFDDQNPNLF*IIVTISIFIVTFS*VFGFSGSLFRLVF*
SbMYB83	evm.model.contig36.39	CDS	ATGGGGAGGCCACCTTGCTGTGATAAAGTGGGAGTGAAGAAAGGGCCTTGGACTCCTGAAGAAGATATAATGTTGGTTTCTTATGTTCAAGAAAATGGGCCTGGAAATTGGAGGGCTGTTCCAACTAATACTGGGCTAAGGAGATGCAGCAAAAGTTGCAGATTAAGGTGGACTAATTATCTCAGGCCCGGGATTAAGAGGGGTACTTTCACTGATCAAGAAGAAAAGATGATTATTCAGCTTCAAGCCCTTCTTGGAAACAAATGGGCTGCTATAGCTTCATATCTCCCAGAAAGAACAGACAATGACATAAAAAACTACTGGAACACCCATCTGAAAAAGAAGCTGAAAAAACTCGAAACCGGATCCGGTGATCGAACCAGCCGAGCCGAGTCGAGT…
		Protein	MGRPPCCDKVGVKKGPWTPEEDIMLVSYVQENGPGNWRAVPTNTGLRRCSKSCRLRWTNYLRPGIKRGTFTDQEEKMIIQLQALLGNKWAAIASYLPERTDNDIKNYWNTHLKKKLKKLETGSGDRTSRAESSSPHHHSISRGQWERRLQADINTAKQALQDALSVEDTLSGLSHFGLSNSEPVPMTSSYASSTENIARLLKGWAKHSTKPEDSKSSSSNCTMVMDSSCSGEIINGDHDPKAGIDLSEAFESLFGFESFVESSNSDELSRSTSPSLVAKPGPNGAGPLSVLENWLLDDHGKDYLESFSFDDQNPNLF*IIVTISIFIVTFS*VFGFSGSLFRLVF*
SbMYB84	evm.model.contig91.43	CDS	ATGGGAGTTACTATGGAGCAAGAATGGAGAAAAGGGCCATGGACTCCTCTTGAAGATAAGCTTCTTATTGAGTATGTTAGCCACAATGGTGAAGGAAGATGGAGCTCTGTGTCTAAGTGTACAGGTTTGAATAGGAGTGGGAAAAGCTGCAGGCTAAGGTGGGTGAATTATTTGAGGCCAGGCTTGAAAAAAGGCCATTTGTCACCTCAAGAAGAAGGGATCATCATAGAGCTTCATGCAATTTGGGGAAACAAATGGTCGACGATAGCAAGATACTTGCCGGGAAGAACAGACAACGAGATAAAGAACTATTGGAGAACTCATTTCAAGAAGAGCAAGCCTTGTGATCAGATGAAGCAAGAAAACAAGAGAAAAATGTTCAAGCAGCAAAAACAGCAA…
		Protein	MGVTMEQEWRKGPWTPLEDKLLIEYVSHNGEGRWSSVSKCTGLNRSGKSCRLRWVNYLRPGLKKGHLSPQEEGIIIELHAIWGNKWSTIARYLPGRTDNEIKNYWRTHFKKSKPCDQMKQENKRKMFKQQKQQGLFMETDHDEHSKINDIVANESVDEKNSKRFEAEIEFLNMDNEHDQVIPLINQETASDIVPFDCYLWGGLWPTIYDDDHDPIGCSKGEFIDQTKTSLDYFCSIQGDHAVDYVNNGGFIF*
SbMYB85	evm.model.contig509.208	CDS	ATGTCGGATATTTTAATGGAAATTGATACTCAAGCAGCCGTAGAAATGCACGGCGACGGCGATGCGGCCGCCGGCGGTGGTGGTGAGGAAGACAATTTTGTAATGCTTTCAGACGGCGGTCGGGTGAGCAGAAAATCTCTCGACCGAGTTAAAGGACCCTGGTCTCCGGATGAGGACGGGATGCTGAGTCAACTCGTGAGTAATTTCGGGGCCAGGAATTGGAGTCTCATCGCTCGAGGAATTCCCGGCCGATCGGGGAAATCGTGCCGCCTTCGTTGGTGTAATCAGCTCGATCCTGCCGTTAAACGCAAGCCTTTTACTGATGAAGAAGATCGCATCATACTTAAGGCTCATGCGATTCATGGAAATAAATGGGCATCAATAGCCAGGTTATTGCCA…
		Protein	MSDILMEIDTQAAVEMHGDGDAAAGGGGEEDNFVMLSDGGRVSRKSLDRVKGPWSPDEDGMLSQLVSNFGARNWSLIARGIPGRSGKSCRLRWCNQLDPAVKRKPFTDEEDRIILKAHAIHGNKWASIARLLPGRTDNAIKNHWNSTLRRRCMGLGKSKLKSNNMVEDTSLEKSKASSEETPSYEDAYSVKSSEGKDVSSMDLIDDSHNVDNAQSEVQLIDKSRVPPPLYRPVARISAFSVYNSTDGAENVCPSPRVASLRVPDGKASNIDVEASKSLEGAYSDLLVPQQCGHGCCEISNGIASVKSLLGPEFVDYMEPPSFSSHELAALAADISNVAWSKSGLESSSSKTMDNRSCGLLCSSSSQKTRHLEESVENDISSFEAGKTGLNGIIPMQY*
SbMYB86	evm.model.contig289.37	CDS	ATGCAGAACGAGGAGCTGCGTAAAGGGCCATGGCTCGAAGAAGAGGATGGTCAGCTCGTTGCTGCTGTAGCCATTTTAGGTGACAGAAAATGGGATACATTGGCTAAAGCATCAGGTCTGAGAAGGAGTGGCAAGAGCTGTAGGCTGCGATGGATGAACTATCTCCGCCCCAATCTAAAGCACGGAAATATTTCTGCTGAAGAAGAGAGAATTATCATTGAGCTCCATGAGAAATGGGGAAACAGATGGTCAAAGATTGCTAGGAGATTGCCAGGAAGAACAGATAATGAGATCAAGAACTATTGGAGAAGTTACTTGAAGAAGAAGGGCCTTGTTCTTGAGAAAGAATGCTTCACCGGCAACGCGGATTCCTCAGCTAATACTTCAGTAAGATCAGAA…
		Protein	MQNEELRKGPWLEEEDGQLVAAVAILGDRKWDTLAKASGLRRSGKSCRLRWMNYLRPNLKHGNISAEEERIIIELHEKWGNRWSKIARRLPGRTDNEIKNYWRSYLKKKGLVLEKECFTGNADSSANTSVRSECETTSPCSINDEWFLQAKDDTSVPPDDYSDALDVYSLRQSPYETRLSEWLSNWPHDLRRTDPKDEFCNYDYYDPEWNCGDVSLWDGE*
SbMYB87	evm.model.contig289.20	CDS	ATGATTAGCGCTAATGTGAAGAAAGGGCCATGGTCACCTGAAGAAGATGCACAGTTGAAAGACTACATGGAGAAGCATGGAACTGGGGGAAATTGGATTGCTCTCCCACATAAAGCTGGTCTAAAAAGATGTGGGAAAAGCTGCAGATTAAGATGGCTCAATTATCTCAGACCAAACATCAAGCATGGAGAATTCACAGATGAAGAAGATAGAATCATTTGCAGCCTCTTTGCTCGCATTGGAAGCAGATGGTCAATAATAGCAGGGCAATTACCAGGAAGAACTGACAATGACATCAAGAATCATTGGAACACAAAGCTGAAGAAGAAGCTACTAGGGTTTGCTCACAAAAACTATTTCCAATTGCCATTAATTAACACTTCTTCATTTCTTCAAACC…
		Protein	MISANVKKGPWSPEEDAQLKDYMEKHGTGGNWIALPHKAGLKRCGKSCRLRWLNYLRPNIKHGEFTDEEDRIICSLFARIGSRWSIIAGQLPGRTDNDIKNHWNTKLKKKLLGFAHKNYFQLPLINTSSFLQTSSISSPILHSQISPPIFELSENPSSSFTAPSLLEASMHGHNYGYAPVKEGNHNNLLIFGGETSHGKKMEGYYSNGVDHVENHKFLISESHGGEGENGNFISENLLDNYSMEDIKQLISTNHICNNLNFFVDEIKTEDNTLY
SbMYB88	evm.model.contig126.173	CDS	ATGGGGCAGCATTCATGTTGCAATCAGCAGAAGGTGAAGAGGGGGCTTTGGTCACCTGAAGAAGACGAAAAGCTGGTCCGATACATCACCACTCATGGCTATGGCTGTTGGAGTGAAGTTCCTCACAAAGCTGGCCTTCAAAGATGCGGAAAAAGTTGTCGTTTGAGATGGATAAACTACTTGAGACCCGATATACGGAGGGGGAGGTTTACTCCCGACGAGGAAAAGCTCATTATTAGCCTTCACGCCGCTGTTGGCAACAGATGGGCTCATATCGCGAGCCATTTGCCAGGCAGAACGGACAATGAGATAAAGAACTACTGGAATTCATGGATCAAGAAGAAGATCATAAGAAAGACCCCATCAACGTCAAACACTAGTACTACTACTACTACTCAC…
		Protein	MGQHSCCNQQKVKRGLWSPEEDEKLVRYITTHGYGCWSEVPHKAGLQRCGKSCRLRWINYLRPDIRRGRFTPDEEKLIISLHAAVGNRWAHIASHLPGRTDNEIKNYWNSWIKKKIIRKTPSTSNTSTTTTTHLNQDFATKSSHHVQDTCTTSFPALPTSSSFMFDIGSSAMDAANNTCRLHRSMSSETASQLNRNLHDHHHYQIQPGDHQMVHYTNSLTPLMDNIMMPIEDQNSSSCGIHMGNNEMIMNEWIDTQQMIPSYFFWDQGDQGQIGGDHEIINPTTTSNMAALISSFPSFL*
SbMYB89	evm.model.contig126.208	CDS	ATGGGGAGGGCTCCATGCTGTGAGAAAATGGGATTGAAGAAGGGCCCGTGGACTGGTGAAGAAGATCTCATCCTCGTCAATTACATCACCCACAACGGCCACGACAACTGGCGGGCCCTTCCTAAACGGGCCGGGCTCTTACGGTGTGGAAAAAGCTGTAGACTTCGATGGATGAATTACTTACGGCCCGATATCAAGAGAGGAAATTTCACCCCCCAAGAAGAGGAAACTATCATTAATTTGCACCATGAATTAGGAAACAGATGGTCAGTGATTGCAGCTAGATTACCGGGCCGCACAGACAACGAAATAAAAAATATATGGCACACCCACTTGAAGAAGAGACTCAATAAACAATCCCGGCCCGGGCCCGAACCCGAACCCGAGCCCGAGCCCGAA…
		Protein	MGRAPCCEKMGLKKGPWTGEEDLILVNYITHNGHDNWRALPKRAGLLRCGKSCRLRWMNYLRPDIKRGNFTPQEEETIINLHHELGNRWSVIAARLPGRTDNEIKNIWHTHLKKRLNKQSRPGPEPEPEPEPETTTESSDVDTNSEPNSPLHASSSEATSSSAAAEADTSPENAAEMDESFWSEVLYGDDSTSTHFSTPKYDSLFQFSYTFGSDSSVDSSMDFWCNLFNRAEDQLVQLS*
SbMYB90	evm.model.contig507.193	CDS	ATGGAGATGAGAGAGAGAGATGCTGGTGTGAACAGCAGAAGAGATGACGCTAACAGCGGAGGAAATATTGGGGAGAGCAATCTAAAAAAGGGTCCTTGGACGTTATCCGAAGATGAAATTTTAGTTGAATATGTAACCAAACATGGTGAGGGAAACTGGAATGCAGTTCAGAAACACACTGGGCTTGCTCGATGTGGAAAGAGTTGTCGTTTGAGATGGGCAAATCACCTTAGACCAGATTTAAAGAAAGGGGCATTCAGTCCAGAAGAGGAGTCTCTTATCATCGAACTTCATGCCAGGATGGGAAATAAATGGGCTCGAATGGCTGCTGAGTTGACCGATCGCACAGATAACAAGATAGAAAACTACTGGAACACTAGAATCAAGAGAAGACTATGT…
		Protein	MEMRERDAGVNSRRDDANSGGNIGESNLKKGPWTLSEDEILVEYVTKHGEGNWNAVQKHTGLARCGKSCRLRWANHLRPDLKKGAFSPEEESLIIELHARMGNKWARMAAELTDRTDNKIENYWNTRIKRRLCTYQSMHLISA*
SbMYB91	evm.model.contig507.450	CDS	ATGAAGATGGAGAAAGAAGACGAAGTGAGAAAGGGTCCATGGACTGAAGAAGAAGATGTTCAGTTGGTATTTTACGTGAACTTGTTCGGTGATCGACGTTGGGATTTCATTGCTAAAGTATCAGGTATTAAAAGAACAGGCAAGAGTTGCAGGTTGCGTTGGGTTAATTACTTGAACCCTTCTCTCAAAAGGGGCAAGCTGACCCCCAACGAACAGCGCCTTGTTCTTGATCTTCACTCCAAATTGGGCAACAGATGGTCGAGGATTGCAAGAAAAATACCTGGCCGTACGGACAATGAGATCAAGAACTACTGGAGGACTCACATGAGGAAGAAGGCCCAAGAGAAGAAGAAGTTTTATGACACTGGTGGGAAGGACTTAGCTACTGCTCCAGTACAC…
		Protein	MKMEKEDEVRKGPWTEEEDVQLVFYVNLFGDRRWDFIAKVSGIKRTGKSCRLRWVNYLNPSLKRGKLTPNEQRLVLDLHSKLGNRWSRIARKIPGRTDNEIKNYWRTHMRKKAQEKKKFYDTGGKDLATAPVHNMARVEAEEITKVYSMDEIWKDIELSEESSKGFTCQALNPPTWDFPPTDDSLWSMNEEESKMLMMMHHMVDHYHSFPYYNHMTG*
SbMYB92	evm.model.contig455.612	CDS	ATGGGAAGAGCTCCTTGTTGTGAAAAAATGGACTCAAAAAAGGGCCTTGGACCCCTGAAGAAGACCAGAAGCTCATTGATCATATTCAGAAAAATGGTTATGGAAACTGGAGAACTCTCCCCAAAAATGCTGAGGTGTGGAAAGAGTTGCCGCCTACGCTGGACTAACTATCTCCGCCCTGATATCAAGCGAGGCAGATTTTCGTTCGAAGAAGAGGAGACTATCATTCAGCTTCACAGCATCCTCGGAAACAAGTGGTCTGCGATTGCTGCTAGACTTCCAGGAAGAACCGACAATGAAATCAAGAACTACTGGAACACGCACATTCGGAAAAGGCTTCTTCGTATGGGAATTGATCCAGTGACTCACAGCCCTCGTCTCGACCTTCTAGATCTTTCC…
		Protein	MGRAPCCEKMDSKKGLGPLKKTRSSLIIFRKMVMETGELSPKMLRCGKSCRLRWTNYLRPDIKRGRFSFEEEETIIQLHSILGNKWSAIAARLPGRTDNEIKNYWNTHIRKRLLRMGIDPVTHSPRLDLLDLSTILNSPLYNNSQPQINFSRLLGMQNLINPELIRLATSLLSSDRRNQEQFLMQNQLDTTHPPQFQTYPSLIQNPTTCLDPTPSVNHDQAHQFMQYDNGSQNCQLNEWQQSNNASLLSTLTEDHYVPAMTEYGYYGSDQSVVDPAPSSETSTFQSNSSNNNFSFQSVLSNISTPSSSPTPLHSNSTYNVNGGSTEDEREAIAAVTC*
SbMYB93	evm.model.contig64.14	CDS	ATGAGTATCCAATTACGCCCAAGCAAGCTGGGTATTATTTTTTTTTCCGATGTTGACGGTAAAGGATATGAGAGGCCGGAATTCAGTACTGCTCTTTGTTTCAACGAACCCCCAATTGCTTCCTACTCCGTGGAATGGTGGATTCAGATTCTTGCCATGTGGTTTCAATTGAGCTCAAATTTTAGAAAGTATTCAGCCATTTTGGAGTTTGATCCTCCGGCTTCTGACATCTCCATCGGAACGCCTTCTGGCCTTCCCATTGAAACTCTCATTGATATCACACCACAGGACCCCATTCCAGTGCCTTCTGTTGGACCTTTTCATGCAGATTGTTACTCACAAGGTCTAATCGTATGCGACAGACAAAAGATAAAGATTGAAGCCATAGATGAACCTTTC…
		Protein	MSIQLRPSKLGIIFFSDVDGKGYERPEFSTALCFNEPPIASYSVEWWIQILAMWFQLSSNFRKYSAILEFDPPASDISIGTPSGLPIETLIDITPQDPIPVPSVGPFHADCYSQGLIVCDRQKIKIEAIDEPFLLAVLRDSGLLKKAENLAKSLSGATDDLSKQKVKRGLWSPEEDDKLVKHITNYGHGCWSSVPKLAGLERCGKSCRLRWINYLRPDLRRGSFTEQEERTIIDVHRILGNRWAQIAKHLPGRTDNEVKNFWNSCIKKKLLAQGFHTNLFIFIPLHHTQRQLHQLAPTY*
SbMYB94	evm.model.contig391.4	CDS	ATGAAGAAGAAGGTGAATAATGGCAGTGATGCAATTAATGGTGAACTGCCAAAGCAGAAGGAAAGACATATTGTTTCTTGGTCTCAGGAGGAGGATGATATTCTAAGAGAGCAAATCCGGGTACATGGAACTGAAAATTGGGCAATTATTGCTTCAAAATTCAAGGATAAAACGACAAGACAATGTCGAAGAAGATGGTTCACTTATTTGAATTCTGATTTCAAGAAAGGAGGATGGTCACCTGAGGAAGACATTCTCTTATGTGAGGCACAGAAGATATTTGGAAACAGATGGACAGAAATTGCAAAGGTAGTCTCTGGCAGGACTGATAATGCTGTGAAGAATCGGTTCACCACCCTCTGCAAGAAGAGAGCAAAGCACGAAGTACTAGCAAAAGAA…
		Protein	MKKKVNNGSDAINGELPKQKERHIVSWSQEEDDILREQIRVHGTENWAIIASKFKDKTTRQCRRRWFTYLNSDFKKGGWSPEEDILLCEAQKIFGNRWTEIAKVVSGRTDNAVKNRFTTLCKKRAKHEVLAKENSTTTSYINLNNKRVIFPNGLNTGGSAAPLKKMRTYISNTTENQEEKLAGECGVADHLLRPPFAVLAQNDHSCEFNCPCQLHFDQIKDSSIVRSENNKTQGTFLKKDDPKVLALMQQAELLSSLAIKVNSDKTDLSLDSAWMALQDFLKQNKDSDLLTYTNPETDFQLERFKELVDDLRNSNEESRPSWRESDLYESSPASSEFSTGSNLLSNMPGNKTEECQADTSLLHQETGHELQSDQLDNQHCLAEESGMCHTASTNEVNML…
SbMYB95	evm.model.contig588.2	CDS	ATGATTAGCGCTAATGTGAAGAAAGGGCCATGGTCACCTGAAGAAGATGCACAGTTGAAAGACTACATGGAGAAGCATGGAACTGGGGGAAATTGGATTGCTCTCCCACATAAAGCTGGTCTAAAAAGATGTGGGAAAAGCTGCAGATTAAGATGGCTCAATTATCTCAGACCAAACATCAAGCATGGAGAATTCACAGATGAAGAAGATAGAATCATTTGCAGCCTCTTTGCTCGCATTGGAAGCAGATGGTCAATAATAGCAGGGCAATTACCAGGAAGAACTGACAATGACATCAAGAATCATTGGAACACAAAGCTGAAGAAGAAGCTACTAGGGTTTGCTCACAAAAACTATTTCCAATTGCCATTAATTAACACTTCTTCATTTCTTCAAACC…
		Protein	MISANVKKGPWSPEEDAQLKDYMEKHGTGGNWIALPHKAGLKRCGKSCRLRWLNYLRPNIKHGEFTDEEDRIICSLFARIGSRWSIIAGQLPGRTDNDIKNHWNTKLKKKLLGFAHKNYFQLPLINTSSFLQTSSISSPILHSQISPPIFELSENPSSSFTAPSLLEAPMHGHNYGYAPVKEGNHNNLLIFGGETSHGKKMEGYYSNGVDHVENHKFLISESHGGEGENGNFISENLLDNYSMEDIKQLISTNHICNNLNFFVDEIKTEDNTLY*

## Sheet: Table S3 
Table S3. Segmentally and tandemly duplicated R2R3-MYB gene pairs in S. baicalensis
Gene ID	Gene Name	Gene ID	Gene Name	Duplication type
evm.model.contig552.12	SbMYB24	evm.model.contig339.62	SbMYB28	Segmental duplication
evm.model.contig442.48	SbMYB9	evm.model.contig233.153	SbMYB42	Segmental duplication
evm.model.contig369.115	SbMYB11	evm.model.contig370.253	SbMYB38	Segmental duplication
evm.model.contig583.92	SbMYB20	evm.model.contig522.467	SbMYB50	Segmental duplication
evm.model.contig76.33	SbMYB12	evm.model.contig527.160	SbMYB52	Segmental duplication
evm.model.contig280.110	SbMYB2	evm.model.contig205.54	SbMYB62	Segmental duplication
evm.model.contig339.62	SbMYB28	evm.model.contig139.232	SbMYB71	Segmental duplication
evm.model.contig552.12	SbMYB24	evm.model.contig139.232	SbMYB71	Segmental duplication
evm.model.contig579.14	SbMYB17	evm.model.contig524.8	SbMYB72	Segmental duplication
evm.model.contig111.22	SbMYB7	evm.model.contig106.188	SbMYB79	Segmental duplication
evm.model.contig280.113	SbMYB3	evm.model.contig221.99	SbMYB81	Segmental duplication
evm.model.contig62.54	SbMYB6	evm.model.contig91.43	SbMYB84	Segmental duplication
evm.model.contig193.60	SbMYB41	evm.model.contig260.14	SbMYB59	Segmental duplication
evm.model.contig580.119	SbMYB45	evm.model.contig106.251	SbMYB80	Segmental duplication
evm.model.contig480.21	SbMYB44	evm.model.contig126.208	SbMYB89	Segmental duplication
evm.model.contig580.119	SbMYB45	evm.model.contig289.20	SbMYB87	Segmental duplication
evm.model.contig61.50	SbMYB56	evm.model.contig61.193	SbMYB57	Segmental duplication
evm.model.contig61.193	SbMYB57	evm.model.contig106.140	SbMYB77	Segmental duplication
evm.model.contig61.50	SbMYB56	evm.model.contig106.140	SbMYB77	Segmental duplication
evm.model.contig535.20	SbMYB64	evm.model.contig414.18	SbMYB65	Segmental duplication
evm.model.contig535.20	SbMYB64	evm.model.contig8.96	SbMYB73	Segmental duplication
evm.model.contig414.18	SbMYB65	evm.model.contig8.96	SbMYB73	Segmental duplication
evm.model.contig600.166	SbMYB69	evm.model.contig155.238	SbMYB75	Segmental duplication
evm.model.contig106.251	SbMYB80	evm.model.contig289.20	SbMYB87	Segmental duplication
evm.model.contig221.170	SbMYB82	evm.model.contig36.39	SbMYB83	Segmental duplication
evm.model.contig370.264	SbMYB35	evm.model.contig370.263	SbMYB36	Tandem duplication
evm.model.contig370.263	SbMYB36	evm.model.contig370.262	SbMYB37	Tandem duplication
evm.model.contig370.262	SbMYB37	evm.model.contig370.264	SbMYB35	Tandem duplication

## Sheet: Table S4
Table S4. One-to-one orthologous relationships between S. baicalensis and other eight plant species
Arabidopsis thaliana	S. baicalensis	Oryza sativa	S. baicalensis	Zea may	S. baicalensis	Solanum tuberosum	S. baicalensis	Populus trichocarpa	S. baicalensis	Vitis vinifera	S. baicalensis	Nicotiana attenuat	S. baicalensis	Sesamum indicum	S. baicalensis
AT1G09540	SbMYB3	Os07t0558100	SbMYB3	Zm00001d044107_T001	SbMYB3	PGSC0003DMT400032930	SbMYB1	PNT42481	SbMYB1	VIT_14s0219g00050.t01	SbMYB1	OIT05948	SbMYB1	XM_020699247	SbMYB1
AT1G14350	SbMYB4	Os06t0637500	SbMYB5	Zm00001d003412_T001	SbMYB5	PGSC0003DMT400001278	SbMYB3	PNT56837	SbMYB3	VIT_14s0066g01090.t01	SbMYB3	OIT05924	SbMYB2	XM_020698892	SbMYB2
AT1G22640	SbMYB9	Os10t0478300	SbMYB10	Zm00001d034207_T001	SbMYB17	PGSC0003DMT400003382	SbMYB5	PNT36697	SbMYB3	VIT_17s0000g05400.t01	SbMYB4	OIT05924	SbMYB3	XM_011100252	SbMYB4
AT1G26780	SbMYB11	Os01t0850400	SbMYB20	Zm00001d022628_T001	SbMYB20	PGSC0003DMT400003479	SbMYB6	PNT16143	SbMYB4	VIT_14s0108g01080.t01	SbMYB5	OIT03804	SbMYB9	XM_011100350	SbMYB5
AT1G57560	SbMYB17	Os01t0709000	SbMYB21	Zm00001d051269_T001	SbMYB21	PGSC0003DMT400007336	SbMYB10	PNT38114	SbMYB4	VIT_14s0083g01060.t01	SbMYB6	OIS95762	SbMYB12	XM_011087441	SbMYB5
AT1G63910	SbMYB18	Os03t0388600	SbMYB30	Zm00001d020569_T001	SbMYB33	PGSC0003DMT400047379	SbMYB10	PNT15955	SbMYB5	VIT_16s0050g00050.t01	SbMYB9	OIT04860	SbMYB13	XM_011100868	SbMYB6
AT1G66370	SbMYB20	Os08t0437300	SbMYB31	Zm00001d020569_T001	SbMYB34	PGSC0003DMT400047415	SbMYB11	PNT20516	SbMYB5	VIT_01s0026g02770.t01	SbMYB10	OIT04863	SbMYB13	XM_020693584	SbMYB9
AT1G66380	SbMYB21	Os07t0497500	SbMYB34	Zm00001d020457_T001	SbMYB35	PGSC0003DMT400046645	SbMYB13	PNT11031	SbMYB6	VIT_01s0011g03730.t01	SbMYB12	OIT04865	SbMYB13	XM_011086427	SbMYB9
AT1G66390	SbMYB22	Os02t0641900	SbMYB38	Zm00001d002750_T001	SbMYB49	PGSC0003DMT400069644	SbMYB13	PNT18843	SbMYB6	VIT_17s0000g09080.t01	SbMYB13	OIT08610	SbMYB23	XM_011077340	SbMYB10
AT1G69560	SbMYB24	Os04t0517100	SbMYB50	Zm00001d022628_T001	SbMYB50	PGSC0003DMT400064306	SbMYB15	PNT09622	SbMYB9	VIT_18s0001g09850.t01	SbMYB15	OIT03073	SbMYB30	XM_011072971	SbMYB10
AT1G74650	SbMYB28	Os01t0285300	SbMYB51	Zm00001d015614_T001	SbMYB51	PGSC0003DMT400064306	SbMYB16	PNT21179	SbMYB9	VIT_07s0129g01050.t01	SbMYB15	OIT01645	SbMYB31	XM_011077336	SbMYB11
AT2G02820	SbMYB30	Os01t0637800	SbMYB52	Zm00001d008528_T001	SbMYB52	PGSC0003DMT400055148	SbMYB17	PNT10152	SbMYB12	VIT_18s0001g09850.t01	SbMYB16	OIT05606	SbMYB35	XM_011072687	SbMYB11
AT2G23290	SbMYB32	Os01t0191900	SbMYB91	Zm00001d034207_T001	SbMYB72	PGSC0003DMT400015803	SbMYB20	PNT53694	SbMYB12	VIT_07s0129g01050.t01	SbMYB16	OIT05606	SbMYB36	XM_011078297	SbMYB12
AT2G26950	SbMYB34			Zm00001d025864_T001	SbMYB89	PGSC0003DMT400017709	SbMYB22	PNT05880	SbMYB13	VIT_18s0001g08470.t01	SbMYB17	OIT05606	SbMYB37	XM_011072486	SbMYB12
AT2G26960	SbMYB35			Zm00001d003064_T001	SbMYB89	PGSC0003DMT400047076	SbMYB24	PNT16143	SbMYB13	VIT_14s0006g01280.t01	SbMYB18	OIT03804	SbMYB42	XM_011073609	SbMYB13
AT2G31180	SbMYB36			Zm00001d051149_T001	SbMYB89	PGSC0003DMT400047076	SbMYB28	PNT05880	SbMYB15	VIT_14s0006g01620.t01	SbMYB19	OIS97885	SbMYB43	XM_011101011	SbMYB15
AT2G32460	SbMYB37			Zm00001d035605_T001	SbMYB91	PGSC0003DMT400079416	SbMYB32	PNT09622	SbMYB15	VIT_03s0038g02310.t01	SbMYB20	OIT06968	SbMYB46	XM_011101011	SbMYB16
AT2G36890	SbMYB38					PGSC0003DMT400048261	SbMYB33	PNT03652	SbMYB16	VIT_13s0064g00960.t01	SbMYB22	OIS99522	SbMYB47	XM_011101166	SbMYB18
AT2G37630	SbMYB39					PGSC0003DMT400048261	SbMYB34	PNT00399	SbMYB16	VIT_14s0060g00240.t01	SbMYB24	OIS95762	SbMYB52	XM_011075327	SbMYB18
AT2G47460	SbMYB42					PGSC0003DMT400007336	SbMYB35	PNT04209	SbMYB17	VIT_14s0060g00240.t01	SbMYB28	OIT00711	SbMYB56	XM_011094686	SbMYB20
AT3G06490	SbMYB46					PGSC0003DMT400087467	SbMYB41	PNT45344	SbMYB17	VIT_14s0006g00450.t01	SbMYB29	OIT04860	SbMYB61	XM_011090293	SbMYB20
AT3G09230	SbMYB48					PGSC0003DMT400037080	SbMYB42	PNT02593	SbMYB18	VIT_18s0001g05670.t01	SbMYB30	OIT04863	SbMYB61	XM_011094847	SbMYB21
AT3G13890	SbMYB53					PGSC0003DMT400051682	SbMYB44	PNT24200	SbMYB18	VIT_11s0016g02780.t01	SbMYB31	OIT04865	SbMYB61	XM_011090666	SbMYB22
AT3G27810	SbMYB57					PGSC0003DMT400031607	SbMYB47	PNT02593	SbMYB19	VIT_11s0016g05690.t01	SbMYB32	OIT04249	SbMYB64	XM_011093567	SbMYB23
AT3G28470	SbMYB59					PGSC0003DMT400012203	SbMYB48	PNT55018	SbMYB19	VIT_11s0052g01490.t01	SbMYB33	OIT04249	SbMYB65	XM_011089268	SbMYB24
AT3G47600	SbMYB64					PGSC0003DMT400015803	SbMYB50	PNT00399	SbMYB20	VIT_11s0052g01490.t01	SbMYB34	OIT02953	SbMYB69	XM_011093567	SbMYB27
AT3G48920	SbMYB65					PGSC0003DMT400045182	SbMYB53	PNT55515	SbMYB20	VIT_01s0026g02770.t01	SbMYB35	OIT04249	SbMYB73	XM_011093910	SbMYB28
AT3G49690	SbMYB66					PGSC0003DMT400080427	SbMYB64	PNT01092	SbMYB21	VIT_17s0000g06410.t01	SbMYB35	OIS98957	SbMYB81	XM_011087566	SbMYB29
AT3G55730	SbMYB69					PGSC0003DMT400080427	SbMYB65	PNT10152	SbMYB21	VIT_01s0026g02600.t01	SbMYB38	OIS97917	SbMYB86	XM_011099262	SbMYB30
AT3G60460	SbMYB70					PGSC0003DMT400011748	SbMYB69	PNS96151	SbMYB22	VIT_09s0002g01670.t01	SbMYB41	OIS97917	SbMYB87	XM_011101796	SbMYB30
AT3G61250	SbMYB71					PGSC0003DMT400069841	SbMYB69	PNT10110	SbMYB22	VIT_16s0050g00050.t01	SbMYB42	OIT06062	SbMYB90	XM_011075550	SbMYB30
AT3G62610	SbMYB72					PGSC0003DMT400047076	SbMYB71	PNS95723	SbMYB24	VIT_05s0049g01010.t01	SbMYB44	OIT08610	SbMYB90	XM_020693904	SbMYB32
AT4G05100	SbMYB74					PGSC0003DMT400012702	SbMYB72	PNT08408	SbMYB24	VIT_07s0005g03340.t01	SbMYB44			XM_011081134	SbMYB33
AT4G09460	SbMYB75					PGSC0003DMT400080427	SbMYB73	PNS95923	SbMYB28	VIT_06s0061g00470.t01	SbMYB45			XM_011071873	SbMYB33
AT4G13480	SbMYB77					PGSC0003DMT400008569	SbMYB74	PNT08408	SbMYB28	VIT_07s0005g01210.t01	SbMYB46			XM_011081134	SbMYB34
AT4G17785	SbMYB78					PGSC0003DMT400011748	SbMYB75	PNS95664	SbMYB29	VIT_15s0021g02040.t01	SbMYB49			XM_011071873	SbMYB34
AT4G21440	SbMYB80					PGSC0003DMT400068481	SbMYB77	PNT01092	SbMYB29	VIT_03s0038g02310.t01	SbMYB50			XM_011077343	SbMYB35
AT4G22680	SbMYB81					PGSC0003DMT400047219	SbMYB77	PNS96591	SbMYB30	VIT_03s0180g00210.t01	SbMYB51			XM_011077339	SbMYB35
AT4G34990	SbMYB86					PGSC0003DMT400035748	SbMYB78	PNT00993	SbMYB30	VIT_07s0129g01050.t01	SbMYB51			XM_011072971	SbMYB35
AT4G38620	SbMYB89					PGSC0003DMT400086165	SbMYB78	PNS96633	SbMYB32	VIT_01s0011g03730.t01	SbMYB52			XM_011077340	SbMYB37
						PGSC0003DMT400036086	SbMYB79	PNS91621	SbMYB32	VIT_17s0000g03560.t01	SbMYB52			XM_011072971	SbMYB37
						PGSC0003DMT400074486	SbMYB79	PNT49306	SbMYB33	VIT_09s0002g01400.t01	SbMYB60			XM_011077336	SbMYB38
						PGSC0003DMT400001278	SbMYB81	PNS91621	SbMYB33	VIT_17s0000g09080.t01	SbMYB61			XM_011072687	SbMYB38
						PGSC0003DMT400017844	SbMYB83	PNT49306	SbMYB34	VIT_05s0077g00500.t01	SbMYB69			XM_020691436	SbMYB39
						PGSC0003DMT400003479	SbMYB84	PNT43996	SbMYB34	VIT_05s0077g01360.t01	SbMYB70			XM_011083261	SbMYB41
						PGSC0003DMT400052395	SbMYB85	PNT49915	SbMYB35	VIT_14s0060g00240.t01	SbMYB71			XM_011074233	SbMYB41
						PGSC0003DMT400072687	SbMYB86	PNT16606	SbMYB35	VIT_18s0001g08470.t01	SbMYB72			XM_020693584	SbMYB42
						PGSC0003DMT400009926	SbMYB87	PNT40780	SbMYB38	VIT_18s0001g09850.t01	SbMYB74			XM_011086427	SbMYB42
						PGSC0003DMT400051682	SbMYB89	PNT16437	SbMYB38	VIT_05s0077g00500.t01	SbMYB75			XM_011091798	SbMYB45
						PGSC0003DMT400058425	SbMYB90	PNT40276	SbMYB39	VIT_12s0134g00570.t01	SbMYB77			XM_011090887	SbMYB45
						PGSC0003DMT400015155	SbMYB90	PNT15064	SbMYB39	VIT_12s0134g00490.t01	SbMYB78			XM_011084125	SbMYB46
						PGSC0003DMT400057690	SbMYB92	PNT41762	SbMYB41	VIT_06s0061g00470.t01	SbMYB80			XM_011072060	SbMYB47
								PNT07797	SbMYB41	VIT_14s0066g01090.t01	SbMYB81			XM_011082891	SbMYB48
								PNT40737	SbMYB42	VIT_14s0083g01060.t01	SbMYB84			XM_011095023	SbMYB49
								PNT07797	SbMYB42	VIT_08s0007g01540.t01	SbMYB85			XM_011091514	SbMYB49
								PNT34239	SbMYB44	VIT_08s0007g04830.t01	SbMYB86			XM_011094686	SbMYB50
								PNT05880	SbMYB44	VIT_06s0061g00470.t01	SbMYB87			XM_011090293	SbMYB50
								PNT36697	SbMYB45	VIT_08s0007g05030.t01	SbMYB87			XM_020696091	SbMYB51
								PNT02839	SbMYB45	VIT_05s0049g01010.t01	SbMYB89			XM_011078297	SbMYB52
								PNT36697	SbMYB46	VIT_07s0005g03340.t01	SbMYB89			XM_011072486	SbMYB52
								PNS91110	SbMYB46	VIT_06s0009g02480.t01	SbMYB90			XM_011075888	SbMYB54
								PNT34239	SbMYB47	VIT_06s0004g04140.t01	SbMYB91			XM_011087770	SbMYB55
								PNS91110	SbMYB47	VIT_12s0134g00570.t01	SbMYB92			XM_011099668	SbMYB58
								PNT26318	SbMYB48					XM_011081452	SbMYB60
								PNT34239	SbMYB48					XM_011073609	SbMYB61
								PNT24200	SbMYB49					XM_011088947	SbMYB63
								PNT25206	SbMYB49					XM_011073337	SbMYB63
								PNT25339	SbMYB50					XM_011098181	SbMYB64
								PNT23818	SbMYB50					XM_011076654	SbMYB64
								PNT21179	SbMYB51					XM_011098181	SbMYB65
								PNT07797	SbMYB51					XM_011076654	SbMYB65
								PNT19905	SbMYB52					XM_011093062	SbMYB66
								PNT02593	SbMYB52					XM_011075424	SbMYB66
								PNT55515	SbMYB54					XM_011073056	SbMYB69
								PNS91110	SbMYB54					XM_011073350	SbMYB70
								PNT16936	SbMYB56					XM_011093910	SbMYB71
								PNT49306	SbMYB56					XM_011089268	SbMYB71
								PNT15573	SbMYB57					XM_011080212	SbMYB72
								PNT16606	SbMYB57					XM_011098181	SbMYB73
								PNT11031	SbMYB59					XM_011073056	SbMYB75
								PNT08414	SbMYB59					XM_011102024	SbMYB76
								PNS95923	SbMYB60					XM_011102029	SbMYB77
								PNT08408	SbMYB60					XM_011102024	SbMYB78
								PNS95903	SbMYB61					XM_011101980	SbMYB79
								PNT08415	SbMYB61					XM_011091798	SbMYB80
								PNS96680	SbMYB62					XM_011090887	SbMYB80
								PNS91633	SbMYB62					XM_011099126	SbMYB81
								PNS93591	SbMYB64					XM_011087454	SbMYB82
								PNS91621	SbMYB64					XM_011100868	SbMYB84
								PNS93591	SbMYB65					XM_011087292	SbMYB84
								PNS91633	SbMYB65					XM_011096644	SbMYB85
								PNS94121	SbMYB66					XM_011096428	SbMYB86
								PNT42481	SbMYB66					XM_011096431	SbMYB87
								PNT48808	SbMYB68					XM_011081739	SbMYB89
								PNT23818	SbMYB68					XM_020696568	SbMYB91
								PNT40239	SbMYB69					XM_011091124	SbMYB91
								PNT18843	SbMYB69					XM_011097884	SbMYB92
								PNT35412	SbMYB70					XM_011088722	SbMYB92
								PNT56248	SbMYB70					XM_011098602	SbMYB93
								PNT30138	SbMYB71
								PNT56043	SbMYB71
								PNT32151	SbMYB73
								PNT53230	SbMYB73
								PNT32151	SbMYB74
								PNT17516	SbMYB74
								PNT27970	SbMYB75
								PNT11727	SbMYB75
								PNT23597	SbMYB76
								PNT13132	SbMYB76
								PNT23569	SbMYB77
								PNT08408	SbMYB77
								PNT54046	SbMYB78
								PNS98837	SbMYB78
								PNT53456	SbMYB80
								PNS96151	SbMYB80
								PNT10837	SbMYB81
								PNS95664	SbMYB81
								PNT03175	SbMYB84
								PNT47686	SbMYB84
								PNT04002	SbMYB85
								PNT45813	SbMYB85
								PNS98837	SbMYB86
								PNT40737	SbMYB86
								PNT49635	SbMYB87
								PNT40780	SbMYB87
								PNT47686	SbMYB89
								PNT39349	SbMYB89
								PNT50665	SbMYB90
								PNT38114	SbMYB90
								PNT45023	SbMYB91
								PNT31205	SbMYB91
								PNT45595	SbMYB92
								PNT31233	SbMYB92
								PNT41762	SbMYB93
								PNT23066	SbMYB93

## Sheet: Table S5
Table S5. Putative cis-acting elements identified in the promoter regions of R2R3-MYB genes
Transcription	Cis-acting elements	Number	Function
	TATA-box	95	core promoter element around -30 of transcription start
	CAAT-box	95	common cis-acting element in promoter and enhancer regions
	A-box	15	cis-acting regulatory element
	AT-rich element	15	binding site of AT-rich DNA binding protein (ATBP-1)
	circadian	18	cis-acting regulatory element involved in circadian control
	MSA-like	5	cis-acting element involved in cell cycle regulation
	E2Fb	1	cis-acting regulatory element
Develpoment	AACA-motif	2	involved in endosperm-specific negative expression
	GCN4-motif	23	cis-regulatory element involved in endosperm expression
	CCGTCC-box	15	cis-acting regulatory element related to meristem specific activation
	CAT-box	27	cis-acting regulatory element related to meristem expression
	dOCT	8	cis-acting regulatory element related to meristem specific activation
	NON-box	2	cis-acting regulatory element related to meristem specific activation
	RY-element	8	cis-acting regulatory element involved in seed-specific regulation
	HD-Zip 1	6	element involved in differentiation of the palisade mesophyll cells
	AC-I	5	cis-acting regulatory element related to meristem specific activation
	AC-II	2	cis-acting regulatory element related to meristem specific activation
Hormone	ABRE	69	cis-acting element involved in the abscisic acid responsiveness
	GARE-motif	15	gibberellin-responsive element
	P-box	25	gibberellin-responsive element
	TATC-box	19	cis-acting element involved in gibberellin-responsiveness
	TCA-element	58	cis-acting element involved in salicylic acid responsiveness
	SARE	2	cis-acting element involved in salicylic acid responsiveness
	TGA-element	31	auxin-responsive element
	AuxRR-core	11	cis-acting regulatory element involved in auxin responsiveness
	TGA-box	3	part of an auxin-responsive element
	O2-site	28	cis-acting regulatory element involved in zein metabolism regulation
	ERE	62	ethylene-responsive element
	CGTCA-motif	57	cis-acting regulatory element involved in the MeJA-responsiveness
	TGACG-motif	56	cis-acting regulatory element involved in the MeJA-responsiveness
Abiotic/biotic stress	TC-rich repeats	28	cis-acting element involved in defense and stress responsiveness
	ARE	70	cis-acting regulatory element essential for the anaerobic induction
	GC-motif	5	enhancer-like element involved in anoxic specific inducibility
	AT-rich sequence	7	element for maximal elicitor-mediated activation (2copies)
	W box	54	elicitor-responsive element
	box S	5	elicitor-responsive element
	WUN-motif	43	wound-responsive element
	LTR	27	cis-acting element involved in low-temperature responsiveness
	C-repeat/DRE	5	regulatory element involved in cold- and dehydration-responsiveness
	MBS	43	MYB binding site involved in drought-inducibility
	CCAAT-box	12	MYBHv1 binding site
	MBSI	2	MYB binding site involved in flavonoid biosynthetic genes regulation
	MRE	27	MYB binding site involved in light responsiveness
	G-box	68	cis-acting regulatory element involved in light responsiveness
	Sp1	7	light responsive element
	I-box	25	part of a light responsive element
	GT1-motif	62	light responsive element
	ACE	11	cis-acting element involved in light responsiveness
	3-AF3 binding site	4	part of a conserved DNA module array (CMA3)
	Box 4	88	part of a conserved DNA module involved in light responsiveness
	GATA-motif	35	part of a light responsive element
	GA-motif	26	part of a light responsive element
	AE-box	27	part of a module for light response
	TCT-motif	52	part of a light responsive element
	TCCC-motif	16	part of a light responsive element
	ATCT-motif	18	part of a conserved DNA module involved in light responsiveness
	3-AF1 binding site	8	light responsive element
	ATC-motif	13	part of a conserved DNA module involved in light responsiveness
	HD-Zip 3	3	protein binding site
	Box III	8	protein binding site
	LAMP-element	10	part of a light responsive element
	chs-Unit 1 m1	1	part of a light responsive element
	chs-CMA2a	10	part of a light responsive element
	Box II	4	part of a light responsive element
	L-box	6	part of a light responsive element
	GTGGC-motif	1	part of a light responsive element
	Gap-box	6	part of a light responsive element
	CAG-motif	1	part of a light response element
	AT1-motif	10	part of a light responsive module
	4cl-CMA1b	1	light responsive element
	chs-CMA1a	16	part of a light responsive element
	chs-CMA2b	1	part of a light responsive element
	as-1	57	involved in shoot-specific expression and light responsiveness
	AAAC-motif	3	light responsive element
	LS7	3	part of a light responsive element
	Pc-CMA2c	2	part of a light responsive element

## Sheet: Table S6
Table S6. The RNA-seq data of R2R3-MYB genes in different tissues with FPKM
ID	Root	Stem	Leaf	Flower
SbMYB1	0	0	0	0.106799
SbMYB2	0.208932	0.0418237	0.270057	0.471221
SbMYB3	0.139186	0.0349977	0.0687553	1432.1
SbMYB4	0.231034	0.233419	0.244455	0.13584
SbMYB5	0.337515	1.01139	1.63811	9.95509
SbMYB6	0.173903	0.0252037	0.075667	0.855246
SbMYB7	0	0	0.0188857	0.787677
SbMYB8	200.135	33.2086	41.0875	52.1092
SbMYB9	0	0	0.0259176	0
SbMYB10	0.44371	1.78112	1.94618	1.11498
SbMYB11	0.073279	0	0	1.15661
SbMYB12	68.7788	68.3403	86.2829	56.8584
SbMYB13	0.20567	27.5878	0	0.022775
SbMYB14	5.67403	16.6795	1.32912	3.00846
SbMYB15	0.521448	4.84949	10.9087	14.2406
SbMYB16	1.53684	10.5401	26.301	32.7103
SbMYB17	0.188789	1.87194	0.384455	0.0569133
SbMYB18	225.231	6.97689	9.08545	3.26664
SbMYB19	3.92507	14.4143	57.3743	80.1287
SbMYB20	29.2992	115.554	49.7063	15.3591
SbMYB21	0.0196233	0.221669	4.06312	39.4072
SbMYB22	0.223676	13.4119	0.04122	0.127737
SbMYB23	0.89798	1.24514	0.880498	3.99946
SbMYB24	0	6.41836	0.357054	5.67446
SbMYB25	4.55298	3.70719	2.28423	1.40734
SbMYB26	6.35029	4.13551	3.05038	3.69492
SbMYB27	3.72453	5.23994	3.70058	19.4523
SbMYB28	0.0668667	10.4769	0.655704	19.1589
SbMYB29	12.473	83.4421	28.616	21.2829
SbMYB30	1.47904	0.263281	0.150921	0.949023
SbMYB31	3.06462	2.59829	0.276847	0
SbMYB32	0	0.173309	0.0699687	9.34498
SbMYB33	0	0.732118	0.024598	0
SbMYB34	0	0.479306	0	0
SbMYB35	0	0	0	0.0246639
SbMYB36	0	0	0	0.261509
SbMYB37	0.101811	0.0202717	0	0.022723
SbMYB38	0	0.0201813	0.085086	0.450169
SbMYB39	12.1462	11.6821	14.2473	4.33616
SbMYB40	0	0	0.048786	1.16451
SbMYB41	0	0	0	0.0825593
SbMYB42	0.709217	0.214732	0.0704973	0.0709623
SbMYB43	0.030155	0.030984	0	0
SbMYB44	9.59974	5.15313	6.5759	2.55691
SbMYB45	1.41256	0.304325	0.0378	0.467499
SbMYB46	0.0705683	1.11218	0.294796	3.69958
SbMYB47	17.8522	16.2912	5.9019	52.8031
SbMYB48	1.73858	40.49	0.0272877	0.966919
SbMYB49	0	0	0.370818	0.185751
SbMYB50	5.29157	33.2331	11.0139	77.764
SbMYB51	7.33047	17.128	1.73097	0.526417
SbMYB52	0.651697	8.99981	21.9437	111.42
SbMYB53	0.372556	0.0471143	0.069282	0.131428
SbMYB54	0.198706	19.7827	0.067101	0.47575
SbMYB55	3.20831	11.6778	10.5191	8.2402
SbMYB56	0.149278	0.20664	0.423811	0.437992
SbMYB57	0.239568	0.116092	0.183167	0.208463
SbMYB58	0.527098	0.349059	0.941869	7.54455
SbMYB59	0	0	0	0.0468247
SbMYB60	25.8115	42.7829	21.323	2.88345
SbMYB61	57.6713	194.226	17.9426	9.52442
SbMYB62	12.8628	7.26732	15.4092	9.16503
SbMYB63	37.1037	162.254	205.689	19.8533
SbMYB64	0.276158	2.94942	2.45717	130.419
SbMYB65	0	0.40307	0.049514	3.23743
SbMYB66	0.359244	0.509989	0.119087	4.49385
SbMYB67	0.0683797	0.017208	0.0774087	0.0390447
SbMYB68	1.52842	17.5254	1.71929	140.824
SbMYB69	43.9063	12.5094	112.867	57.8493
SbMYB70	0.667358	23.4661	148.215	14.0406
SbMYB71	2.36877	15.3301	2.02198	29.8125
SbMYB72	1.33066	0.730097	0.0759023	0.541676
SbMYB73	4.17851	10.0767	5.86306	45.2619
SbMYB74	339.971	601.328	387.519	575.378
SbMYB75	1.13108	2.17795	1.04478	36.0244
SbMYB76	0.080495	0.301711	0.0270813	0.3431
SbMYB77	0.0202613	0.059614	0.078288	0.136627
SbMYB78	130.002	620.142	234.952	28.7523
SbMYB79	0	0	0	0.652996
SbMYB80	1.58258	0.626158	0.746532	4.03458
SbMYB81	0.0342383	0	0.0770403	374.662
SbMYB82	0.0189993	0.978499	1.34387	4.28183
SbMYB83	0.0966693	6.62367	13.5552	73.7355
SbMYB84	0	0	0	1.37122
SbMYB85	5.86784	7.79181	3.85923	3.36436
SbMYB86	0.0310797	0.488831	0.189558	0.362099
SbMYB87	0	0	0	0.0245143
SbMYB88	0.51662	52.0431	0.0758713	0
SbMYB89	84.0944	28.1044	39.0803	14.7327
SbMYB90	24.4896	17.0391	23.4429	7.49467
SbMYB91	11.2591	66.5064	42.3014	32.5718
SbMYB92	17.255	10.272	86.8857	4.01989
SbMYB93	6.61791	6.56623	26.7814	5.4761
SbMYB94	9.93431	7.21112	5.3346	3.35488
SbMYB95	0.442791	0.319799	0.448217	0.974418

## Sheet: Table S7
Table S7. List of primers used in the study
qRT-PCR		Subcellular location		Transcription activity analysis
Primer name	Oligo Sequence 5′ to 3′	Primer name	Oligo Sequence 5′ to 3′	Primer name	Oligo Sequence 5′ to 3′
RT-SbActin7-F	CAGGAAGCAGAAACAGCAAAGA	SbMYB18-F	GGGGTACCATGGAAAAGAAAGGTGAAGTAAAGA	207-SbMYB18-F	GGGGACAAGTTTGTACAAAAAAGCAGGCTTCATGGAAAAGAAAGGTGAAGTAAAGA
RT-SbActin7-R	CAATGATGGCTGGAACAACACT	SbMYB18-R	CGGGATCCTTAACTCGAATAGGGACCTATGAGT	207-SbMYB18-R	GGGGACCACTTTGTACAAGAAAGCTGGGTCTTAACTCGAATAGGGACCTATGAGT
RT-SbMYB5-F	CGTGGAACGACAGTTGGAGTAA	SbMYB32-F	GGGGTACCATGGAGGGGAAAGAAGCGAA	207-SbMYB32-F	GGGGACAAGTTTGTACAAAAAAGCAGGCTTCATGGAGGGGAAAGAAGCGAA
RT-SbMYB5-R	TACTCCGCAAGATGCTTCCACT	SbMYB32-R	CGGGATCCGGAAAATATGGAATCCTGCAT	207-SbMYB32-R	GGGGACCACTTTGTACAAGAAAGCTGGGTCTTAGGAAAATATGGAATCCTGCAT
RT-SbMYB12-F	TCAATGGAATACCTTAGCCAAATC	SbMYB46-F	GGGGTACCATGGGAAGAGCACCATG	207-SbMYB46-F	GGGGACAAGTTTGTACAAAAAAGCAGGCTTCATGGGAAGAGCACCATG
RT-SbMYB12-R	TATCCGTTCTTCCTGGTAAATGC	SbMYB46-R	CGGGATCCTTAAGGAAAGAAAAAGATAGATG	207-SbMYB46-R	GGGGACCACTTTGTACAAGAAAGCTGGGTCTTAAGGAAAGAAAAAGATAGATG
RT-SbMYB14-F	ATGGTAGATCAGGGAAGAGTTGC	SbMYB60-F	TCCCCGCGGGCATGAAGAAGCAGCGGC	207-SbMYB60-F	GGGGACAAGTTTGTACAAAAAAGCAGGCTTCATGAAGAAGCAGCGGC
RT-SbMYB14-R	CTGCTCGTTTCTGAGTCGTTTAG	SbMYB60-R	CGGGATCCTGCATTACTAAATTTAAGAAAT	207-SbMYB60-R	GGGGACCACTTTGTACAAGAAAGCTGGGTCTCATGCATTACTAAATTTAAGAAA
RT-SbMYB18-F	AGAGTTGCAGGTTGAGATGGATG	SbMYB70-F	TCCCCGCGGGCATGGGGAGAAGGCCGTGT	207-SbMYB70-F	GGGGACAAGTTTGTACAAAAAAGCAGGCTTCATGGGGAGAAGGCCGTGT
RT-SbMYB18-R	AATTTATGAAGGCGTTGAATGAG	SbMYB70-R	CGGGATCCTCAAACCCAGTCATCCAAATG	207-SbMYB70-R	GGGGACCACTTTGTACAAGAAAGCTGGGTCTCAAACCCAGTCATCCAAATG
RT-SbMYB21-F	CGTCTGCGTTGGACAAACTATC	SbMYB74-F	GGGGTACCATGGCGGCGAGAAACGAA	207-SbMYB74-F	GGGGACAAGTTTGTACAAAAAAGCAGGCTTCATGGCGGCGAGAAACGAA
RT-SbMYB21-R	GTTGATTCCCATTTGAAGTAGTCG	SbMYB74-R	CGGGATCCATCGATCTTGCTAATACCCA	207-SbMYB74-R	GGGGACCACTTTGTACAAGAAAGCTGGGTCTCAATCGATCTTGCTAATACCCA
RT-SbMYB22-F	AAAGAGTTGTCGTCTAAGGTGGAT
RT-SbMYB22-R	TGATTTCATTGTCTGTTCTCCCT
RT-SbMYB26-F	GCTTCTTTCGTTGGTCACATTTA
RT-SbMYB26-R	GATAGTCTTCTGCCATCCACCAA
RT-SbMYB29-F	GTTGTCGTCTACGGTGGCTAAA
RT-SbMYB29-R	TGTCTGTTCTTCCAGGTAAATGC
RT-SbMYB30-F	TCTCCACTCCCATTCAATCTCA
RT-SbMYB30-R	CCGTAACTCCTTTACTCAAACAACT
RT-SbMYB32-F	GCCTCCAAAGCTCATCATCC
RT-SbMYB32-R	AGCCAATCAGAATCCACCACA
RT-SbMYB44-F	GCAACAAATGGTCTGTAATGGC
RT-SbMYB44-R	GTGACTGATGAGGTTTCGCTGA
RT-SbMYB45-F	AGGGCTTGGTGGGTAACATTC
RT-SbMYB45-R	ACCCGATTTCTTCGTGCTTC
RT-SbMYB46-F	GAGCAGCAGGAAGAGCAAGA
RT-SbMYB46-R	AATCCTCCATCATACCATCCAC
RT-SbMYB47-F	CCCAAGAAGCACAGGAGGACT
RT-SbMYB47-R	GATGTGGAGGCACTGAGCAAG
RT-SbMYB49-F	GAAACCATTCATCGAGCCACAT
RT-SbMYB49-R	AGCACGTCTCAGGTCCAAAGC
RT-SbMYB52-F	ATAGCACAACATTTACCAGGGAG
RT-SbMYB52-R	ACTTTGAGTTGTCGTGCCTGTT
RT-SbMYB53-F	CTTTGGAGGTGGATGTAACTATGA
RT-SbMYB53-R	CATCAACGGCTGAGGTTAGTG
RT-SbMYB55-F	AAAGGAGCATTTACATCAGAAGAAG
RT-SbMYB55-R	GTGGGCATAACTCAGGAGGATA
RT-SbMYB58-F	CACATTCATCTCCCACTGTCAAA
RT-SbMYB58-R	TTCCCATCCAATGGTACTTCTGT
RT-SbMYB60-F	AGAGGGATGAGCAAATTGAAGA
RT-SbMYB60-R	GTGACCCACTCTAAAGTTGAAGG
RT-SbMYB62-F	AACAAATGGGCTGAAATCGC
RT-SbMYB62-R	ATGTGCTCATCCAGGCTACTCC
RT-SbMYB63-F	TGGGAGTTCATCTGATTCTCAAT
RT-SbMYB63-R	TAGTACATGGCCTACTTTCTGCA
RT-SbMYB64-F	CTCCTCATCAATACAAGAAGACACC
RT-SbMYB64-R	GACATTGGCAAATGCTACAAAA
RT-SbMYB66-F	GGCTACTCAGAAGGCAGCAGAT
RT-SbMYB66-R	GCACGGTCCCATAGTTGTTGA
RT-SbMYB70-F	TGACGAACAAGATTATGGAGCAA
RT-SbMYB70-R	ACCCAGTCATCCAAATGAAGAAC
RT-SbMYB71-F	ATCCGAGCATTCAATACCATCA
RT-SbMYB71-R	TCTCCTCCGAAATGCACCTC
RT-SbMYB73-F	CGAGATTGCCAGGAAGAACAGA
RT-SbMYB73-R	GGTGGGTTTGAGGGTCTATGC
RT-SbMYB74-F	CCTACTGAACCCAGCAACCCT
RT-SbMYB74-R	CCTCCTTCTTCACCATCTCCTG
RT-SbMYB75-F	GCAGCTCAAATGTGACGTAAACA
RT-SbMYB75-R	CAGTCGTGGCAATCCATAGATAA
RT-SbMYB78-F	GATTGTCAAGCTCGGATTCCTC
RT-SbMYB78-R	AGTCTCCCAGCCCTTGTTCC
RT-SbMYB82-F	AAACTACTGGAACACCCATCTGA
RT-SbMYB82-R	CTTGAGGCGTAGGAAGGTGTC
RT-SbMYB85-F	GCCATAATGTAGACAACGCTCAA
RT-SbMYB85-R	GCACTCGTAAGGAAGCCACTCTA
RT-SbMYB89 -F	TGGTCAGTGATTGCAGCTAGATTA
RT-SbMYB89 -R	GATGATTCGGTTGTGGTTTCG
RT-SbMYB91-F	ATGACACTGGTGGGAAGGACTTA
RT-SbMYB91-R	TCAATGCTTGGCATGTGAAAC
RT-SbMYB92-F	CGTCTGTCAACCACGACCAAG
RT-SbMYB92-R	CCGTACTCTGTCATAGCAGGCAC
RT-SbMYB93-F	GAACCTTTCCTCCTGGCTGTA
RT-SbMYB93-R	CTTGCTCAGATCATCAGTGGCT
